# Supplementary material for: Impact of university re-opening on total community COVID-19 burden
Source: PLoS One. 2021 Aug 12;16(8):e0255782. doi: 10.1371/journal.pone.0255782 (PMC8360395; doi:10.1371/journal.pone.0255782)
Supplement: S2 File — (R) [file pone.0255782.s002.R]

install.packages("readxl")
library("readxl")
par(mar=c(5, 4, 4, 2) + 0.1)


setwd("C:/")  # set your working directory


### Repeated y axis labels
lab.infections = "Number of new infections per day\n"
lab.cc = "Demand for critical care\n"
lab.totalInf = "Total COVID-19 infections \nbetween August 15 and December 31\n"
lab.totalDeath = "Total COVID-19 deaths \nbetween August 15 and December 31\n"
lab.cumulDeath = "Cumulative number of COVID-19 deaths\n"

### Repeated y axis information
colors6 = c("black", "black", "black", "grey60", "grey60", "grey60")
lty6 = c(1, 2, 3, 1, 2, 3)
max.inf = 250
inf.list = seq(0,max.inf, by=50)

max.cc = 80
cc.list = seq(0,max.cc, by=10)

max.cumulDeath = 150
death.list = seq(0,max.cumulDeath, by=25)
death.labels = c("0", "25", "50", "75", "100", "125", "150")

max.cumulInf = 15000
cumulInf.list = seq(0,max.cumulInf, by=2500)


### Repeated legends
legendLabels = c("Without university students",
                 "Base case: Students immediately reduce contacts by 40% (14.1 contacts/day)",
                 "Students double contacts with other students for one week (total of 37.9 contacts/day), \nthen reduce to 14.1 contacts/day",
                 "Students have 23.7 contacts/day for two weeks, followed by 14.1 contacts/day",
                 "Students double contacts with other students for two weeks (37.9 contacts/day), \nthen reduce to 14.1 contacts/day",
                 "Students have 23.7 contacts/day for three weeks, followed by 14.1 contacts/day" )

legendBar = c("University student population",
              "Incremental in general population and LTC attributable to university student arrival",
              "General population and LTC without arrival of university student population")

legendLabels2 = c("Without university students",
                  "Symptom-based surveillance & contact tracing",
                  "One-time testing of all university students 3-weeks after students arrive",
                  "Routine testing of university students every 5 days")

legend.Appx1 = c("75", "50", "40 (Base case)", "25")

legend.Appx2 = c("30%", "35%", "40% (Base case)", "45%", "50%")

cumulInf.labels = c("0", "2,500", "5,000", "7,500", "10,000", "12,500", "15,000")

Names.2C = c("Immediate\n40% reduction\nin contacts",
             "1 week of\n2.0x contacts\n",
             "2 week delay to\nreduce contacts\n",
             "2 weeks of\n1.5x contacts\n",
             "2 weeks of\n2.0x contacts\n",
             "3 week delay to\nreduce contacts\n",
             "3 weeks of\n1.5x contacts\n"  )

Names.3A = c("Symptomatic\nSurveillance &\nContact Tracing",
              "+ Test once\n3-weeks after\nstudents arrive",
              "+ Test every\n28 days\n",
              "+ Test every\n14 days\n",
              "+ Test every\n7 days\n",
              "+ Test every\n5 days\n",
              "+ Test every\n3 days\n"  )

Names.11 = c("Base case\n\n",
             paste(intToUtf8(8595),"initial infected\npopulation\n(25)"),
             paste(intToUtf8(8593),"initial infected\npopulation\n(50)"),
             paste(intToUtf8(8593),intToUtf8(8593),"initial\nparticipation\nin SD (50%)"),
             paste(intToUtf8(8593), "initial\nparticipation\nin SD (45%)"),
             paste(intToUtf8(8595),"initial\nparticipation\nin SD (35%)"),
             paste(intToUtf8(8595),intToUtf8(8595),"initial\nparticipation\nin SD (30%)"))

Names.10 = c("Base case\n\n",
             "30% reduction\nin contacts\n",
             "35% reduction\nin contacts\n",
             "45% reduction\nin contacts\n",
             "50% reduction\nin contacts\n",
             "45% mask\nwearing\n",
             "65% mask\nwearing\n",
             "65% mask wearing\n+ 50% reduction\nin contacts")


### FIGURE 2A
Fig2A <- read_excel("PlosOneFigureInputs.xlsx", sheet = "Fig 2A")
LineData <- Fig2A[1:139,]

tiff("Fig2A.tif", units="cm", height=14, width=18.5, res=600, compression = "lzw")
par(oma=c(0,0,0,0), cex.axis=0.9, font.lab=2, cex.lab=0.9)
par(mar=c(4, 6, 1, 2) + 0.1 )  
par(xpd = T, mar = par()$mar + c(0,0,8,0))

plot(LineData$Day, LineData$NoStudents, type = "l", col="black", lty=1, lwd=2,
     ylab=lab.infections, 
     xlab="Time",
     font.lab=2, yaxt="n", xaxt="n",
     xlim=c(0,138), xaxs="i", 
     ylim=c(0,max.inf), yaxs="i")

lines(LineData$Day, LineData$Stu_BC, type = "l", col="black", lty=2, lwd=2)
lines(LineData$Day, LineData$Stu_1wk2x, type = "l", col="black", lty=3, lwd=2)
lines(LineData$Day, LineData$Stu_2wk, type = "l", col="grey60", lty=1, lwd=2)
lines(LineData$Day, LineData$Stu_2wk2x, type = "l", col="grey60", lty=2, lwd=2)
lines(LineData$Day, LineData$Stu_3wk, type = "l", col="grey60", lty=3, lwd=2)

axis(2, las=1, at=inf.list)
axis(1, las=1, at=c(0, 17, 47, 78, 108, 138), labels=c("Aug 15", "Sept 1", "Oct 1", "Nov 1", "Dec 1", "Dec 31"))

legend(0, 410, y.intersp = 1.1, legendLabels, col = colors6, lty=lty6, lwd=1.5, bg = NA, bty="n", cex=0.8)

dev.off()


### FIGURE 2B
Fig2B <- read_excel("PlosOneFigureInputs.xlsx", sheet = "Fig 2B")
LineData <- Fig2B[1:139,]

tiff("Fig2B.tif", units="cm", height=10, width=18.5, res=600, compression = "lzw")
par(oma=c(0,0,0,0), cex.axis=0.9, font.lab=2, cex.lab=0.9)
par(mar=c(4, 6, 1, 2) + 0.1 )  

plot(LineData$Day, LineData$NoStudents, type = "l", col="black", lty=1, lwd=2,
     ylab=lab.cc, 
     xlab="Time",
     font.lab=2, yaxt="n", xaxt="n",
     xlim=c(0,138), xaxs="i", 
     ylim=c(0,max.cc), yaxs="i")

lines(LineData$Day, LineData$Stu_BC, type = "l", col="black", lty=2, lwd=2)
lines(LineData$Day, LineData$Stu_1wk2x, type = "l", col="black", lty=3, lwd=2)
lines(LineData$Day, LineData$Stu_2wk, type = "l", col="grey60", lty=1, lwd=2)
lines(LineData$Day, LineData$Stu_2wk2x, type = "l", col="grey60", lty=2, lwd=2)
lines(LineData$Day, LineData$Stu_3wk, type = "l", col="grey60", lty=3, lwd=2)

## horiz line
lines(seq(0,138, by=1), rep(30, length=139), type = "l", col="grey80", lty=5, lwd=.75)
## label the link
text(35, 35, cex=0.75, "COVID-19 utilization of critical care affects \nability to provide elective surgeries.")

axis(2, las=1, at=cc.list)
axis(1, las=1, at=c(0, 17, 47, 78, 108, 138), labels=c("Aug 15", "Sept 1", "Oct 1", "Nov 1", "Dec 1", "Dec 31"))

dev.off()


### FIGURE 2C
Fig2C <- read_excel("PlosOneFigureInputs.xlsx", sheet = "Fig 2C")
BarData <- as.matrix(Fig2C[, -1])
BarDiffs <- BarData
BarDiffs[2, ] <- BarData[2, ] - BarData[1, ]
BarDiffs[3, ] <- BarData[3, ] - BarData[2, ]
Change = (BarData[3, ] - BarData[1, ])/BarData[1, ] 

tiff("Fig2C.tif", units="cm", height=10, width=18.5, res=600, compression = "lzw")
par(oma=c(0,0,0,0), cex.axis=0.9, font.lab=2, cex.lab=0.9)
par(mar=c(4, 6, 1, 2) + 0.1 )  #  default border settings are mar=c(5,4,4,2)
par(xpd = T, mar = par()$mar + c(0,0,0,0))

barplot(as.matrix(BarDiffs), space=rep(1.5, length=7), 
    ylab=lab.totalInf,  ylim=c(0,max.cumulInf), yaxt="n", cex.names = 0.62,
    border="black",col=c("black","grey50","grey80"), yaxs="i", names.arg=Names.2C)

axis(2, las=1, at=cumulInf.list, labels=cumulInf.labels)

text(c(2.0, 4.5, 7.0, 9.5, 12, 14.5, 17.0), BarData[1, ]/2, cex=0.6,  format(round(BarDiffs[1, ]),  big.mark=","), col="white")
text(c(2.0, 4.5, 7.0, 9.5, 12, 14.5, 17.0), (BarData[2, ] - BarData[1, ])/2 +BarData[1, ], cex=0.6,  format(round(BarDiffs[2, ]),  big.mark=","), col="white")
text(c(1.9, 4.5, 7.0, 9.5, 12, 14.5, 17.0), (BarData[3, ] - BarData[2, ])/2 +BarData[2, ], cex=0.6,  format(round(BarDiffs[3, ]),  big.mark=","), col="black")

arrows(c(2.65, 5.15, 7.65, 10.15, 12.65, 15.15, 17.65), BarData[1, ], c(2.65, 5.15, 7.65, 10.15, 12.65, 15.15, 17.65), BarData[3, ], code=3, angle=90, length=0.025)
text(c(2.65, 5.15, 7.65, 10.15, 12.65, 15.15, 17.65)+0.4, (BarData[3, ] - BarData[1, ])/2 + BarData[1, ], cex=0.5,  format(paste(round(Change, digits=2)*100, "%", sep="") ), col="black")

legend("topleft", y.intersp = 1.1, legend=legendBar, fill = c("grey80","grey50","black"), bg = NA, bty="n", cex=0.75)

dev.off()


### FIGURE 3A
Fig3A <- read_excel("PlosOneFigureInputs.xlsx", sheet = "Fig 3A")
BarData <- as.matrix(Fig3A[, -1])
BarDiffs <- BarData
BarDiffs[2, ] <- BarData[2, ] - BarData[1, ]
BarDiffs[3, ] <- BarData[3, ] - BarData[2, ]
Change = (BarData[3, ] - BarData[1, ])/BarData[1, ] 

tiff("Fig3A.tif", units="cm", height=10, width=18.5, res=600, compression = "lzw")
par(oma=c(0,0,0,0), cex.axis=0.9, font.lab=2, cex.lab=0.9)
par(mar=c(4, 6, 1, 2) + 0.1 )  
par(xpd = T, mar = par()$mar + c(0,0,0,0))

barplot(as.matrix(BarDiffs), space=rep(1.5, length=7), 
        ylab=lab.totalInf,  ylim=c(0,max.cumulInf), yaxt="n", cex.names = 0.62,
        border="black",col=c("black","grey50","grey80"), yaxs="i", names.arg=Names.3A)

axis(2, las=1, at=cumulInf.list, labels=cumulInf.labels)

text(c(2.0, 4.5, 7.0, 9.5, 12, 14.5, 17.0), BarData[1, ]/2, cex=0.6,  format(round(BarDiffs[1, ]),  big.mark=","), col="white")
text(c(2.0, 4.5, 7.0, 9.5, 12, 14.5, 17.0), (BarData[2, ] - BarData[1, ])/2 +BarData[1, ], cex=0.6,  format(round(BarDiffs[2, ]),  big.mark=","), col="white")
text(c(2.0, 4.5, 7.0, 9.5, 12, 14.5, 17.0), (BarData[3, ] - BarData[2, ])/2 +BarData[2, ], cex=0.6,  format(round(BarDiffs[3, ]),  big.mark=","), col="black")

arrows(c(2.65, 5.15, 7.65, 10.15, 12.65, 15.15, 17.65), BarData[1, ], c(2.65, 5.15, 7.65, 10.15, 12.65, 15.15, 17.65), BarData[3, ], code=3, angle=90, length=0.025)
text(c(2.65, 5.15, 7.65, 10.15, 12.65, 15.15, 17.65)+0.4, (BarData[3, ] - BarData[1, ])/2 + BarData[1, ], cex=0.5,  format(paste(round(Change, digits=2)*100, "%", sep="") ), col="black")

legend("topleft", y.intersp = 1.1, legend=legendBar, fill = c("grey80","grey50","black"), bg = NA, bty="n", cex=0.75)

dev.off()


### FIGURE 3B
Fig3B <- read_excel("PlosOneFigureInputs.xlsx", sheet = "Fig 3B")
BarData <- as.matrix(Fig3B[, -1])
BarDiffs <- BarData
BarDiffs[2, ] <- BarData[2, ] - BarData[1, ]
BarDiffs[3, ] <- BarData[3, ] - BarData[2, ]
Change = (BarData[3, ] - BarData[1, ])/BarData[1, ] 

tiff("Fig3B.tif", units="cm", height=10, width=18.5, res=600, compression = "lzw")
par(oma=c(0,0,0,0), cex.axis=0.9, font.lab=2, cex.lab=0.9)
par(mar=c(4, 6, 1, 2) + 0.1 )  
par(xpd = T, mar = par()$mar + c(0,0,0,0))

barplot(as.matrix(BarDiffs), space=rep(1.5, length=7), 
        ylab=lab.totalInf,  ylim=c(0,max.cumulInf), yaxt="n", cex.names = 0.62,
        border="black",col=c("black","grey50","grey80"), yaxs="i", names.arg=Names.3A)

axis(2, las=1, at=cumulInf.list, labels=cumulInf.labels)

text(c(2.0, 4.5, 7.0, 9.5, 12, 14.5, 17.0), BarData[1, ]/2, cex=0.6,  format(round(BarDiffs[1, ]),  big.mark=","), col="white")
text(c(2.0, 4.5, 7.0, 9.5, 12, 14.5, 17.0), (BarData[2, ] - BarData[1, ])/2 +BarData[1, ], cex=0.6,  format(round(BarDiffs[2, ]),  big.mark=","), col="white")
text(c(2.0, 4.5, 7.0, 9.5, 12, 14.5, 17.0)-c(0, 0, 0, 0, 0, 0, 0.08), (BarData[3, ] - BarData[2, ])/2 +BarData[2, ], cex=0.6,  format(round(BarDiffs[3, ]),  big.mark=","), col="black")

arrows(c(2.65, 5.15, 7.65, 10.15, 12.65, 15.15, 17.65), BarData[1, ], c(2.65, 5.15, 7.65, 10.15, 12.65, 15.15, 17.65), BarData[3, ], code=3, angle=90, length=0.025)
text(c(2.65, 5.15, 7.65, 10.15, 12.65, 15.15, 17.65)+0.4, (BarData[3, ] - BarData[1, ])/2 + BarData[1, ], cex=0.5,  format(paste(round(Change, digits=2)*100, "%", sep="") ), col="black")

dev.off()


### FIGURE 3C
Fig3C <- read_excel("PlosOneFigureInputs.xlsx", sheet = "Fig 3C")
BarData <- as.matrix(Fig3C[, -1])
BarDiffs <- BarData
BarDiffs[2, ] <- BarData[2, ] - BarData[1, ]
BarDiffs[3, ] <- BarData[3, ] - BarData[2, ]
Change = (BarData[3, ] - BarData[1, ])/BarData[1, ] 

tiff("Fig3C.tif", units="cm", height=10, width=18.5, res=600, compression = "lzw")
par(oma=c(0,0,0,0), cex.axis=0.9, font.lab=2, cex.lab=0.9)
par(mar=c(4, 6, 1, 2) + 0.1 )  
par(xpd = T, mar = par()$mar + c(0,0,0,0))

barplot(as.matrix(BarDiffs), space=rep(1.5, length=7), 
        ylab=lab.totalInf,  ylim=c(0,max.cumulInf), yaxt="n", cex.names = 0.62,
        border="black",col=c("black","grey50","grey80"), yaxs="i", names.arg=Names.3A)

axis(2, las=1, at=cumulInf.list, labels=cumulInf.labels)

text(c(2.0, 4.5, 7.0, 9.5, 12, 14.5, 17.0), BarData[1, ]/2, cex=0.6,  format(round(BarDiffs[1, ]),  big.mark=","), col="white")
text(c(2.0, 4.5, 7.0, 9.5, 12, 14.5, 17.0), (BarData[2, ] - BarData[1, ])/2 +BarData[1, ], cex=0.6,  format(round(BarDiffs[2, ]),  big.mark=","), col="white")
text(c(2.0, 4.5, 7.0, 9.5, 12, 14.5, 17.0)-c(0, 0, 0, 0, 0, 0, 0.08), (BarData[3, ] - BarData[2, ])/2 +BarData[2, ], cex=0.6,  format(round(BarDiffs[3, ]),  big.mark=","), col="black")

arrows(c(2.65, 5.15, 7.65, 10.15, 12.65, 15.15, 17.65), BarData[1, ], c(2.65, 5.15, 7.65, 10.15, 12.65, 15.15, 17.65), BarData[3, ], code=3, angle=90, length=0.025)
text(c(2.67, 5.15, 7.65, 10.15, 12.65, 15.15, 17.65)+0.45, (BarData[3, ] - BarData[1, ])/2 + BarData[1, ], cex=0.5,  format(paste(round(Change, digits=2)*100, "%", sep="") ), col="black")

dev.off()


### FIGURE 5A
Fig5A <- read_excel("PlosOneFigureInputs.xlsx", sheet = "Appx Fig 5A")
LineData <- Fig5A[1:139,]

tiff("Fig5A.tif", units="cm", height=10, width=18.5, res=600, compression = "lzw")
par(oma=c(0,0,0,0), cex.axis=0.9, font.lab=2, cex.lab=0.9)
par(mar=c(4, 6, 1, 2) + 0.1 )  

plot(LineData$Day, LineData$Inf40, type = "l", col="black", lty=1, lwd=2,
     ylab=lab.infections, 
     xlab="Time",
     font.lab=2, yaxt="n", xaxt="n",
     xlim=c(0,138), xaxs="i", 
     ylim=c(0,max.inf), yaxs="i")

lines(LineData$Day, LineData$Inf25, type = "l", col="black", lty=2, lwd=2)
lines(LineData$Day, LineData$Inf50, type = "l", col="grey60", lty=1, lwd=2)
lines(LineData$Day, LineData$Inf75, type = "l", col="grey60", lty=2, lwd=2)

axis(2, las=1, at=inf.list)
axis(1, las=1, at=c(0, 17, 47, 78, 108, 138), labels=c("Aug 15", "Sept 1", "Oct 1", "Nov 1", "Dec 1", "Dec 31"))

legend(5, 0.9*max.inf, y.intersp = 1.1, legend.Appx1, col = c("grey60", "grey60", "black", "black"), 
       lty=c(2,1,1,2), lwd=1.5, bg = NA, bty="n", cex=0.8,
       title="Number of infections\nin the community on August 15")

dev.off()


### FIGURE 5B
Fig5B <- read_excel("PlosOneFigureInputs.xlsx", sheet = "Appx Fig 5B")
LineData <- Fig5B[1:139,]

tiff("Fig5B.tif", units="cm", height=10, width=18.5, res=600, compression = "lzw")
par(oma=c(0,0,0,0), cex.axis=0.9, font.lab=2, cex.lab=0.9)
par(mar=c(4, 6, 1, 2) + 0.1 )  

plot(LineData$Day, LineData$SD40, type = "l", col="black", lty=1, lwd=2,
     ylab=lab.infections, 
     xlab="Time",
     font.lab=2, yaxt="n", xaxt="n",
     xlim=c(0,138), xaxs="i", 
     ylim=c(0,max.inf), yaxs="i")

lines(LineData$Day, LineData$SD50, type = "l", col="black", lty=3, lwd=2)
lines(LineData$Day, LineData$SD45, type = "l", col="black", lty=2, lwd=2)
lines(LineData$Day, LineData$SD35, type = "l", col="grey60", lty=2, lwd=2)
lines(LineData$Day, LineData$SD30, type = "l", col="grey60", lty=3, lwd=2)

axis(2, las=1, at=inf.list)
axis(1, las=1, at=c(0, 17, 47, 78, 108, 138), labels=c("Aug 15", "Sept 1", "Oct 1", "Nov 1", "Dec 1", "Dec 31"))

legend(5, 0.9*max.inf, y.intersp = 1.1, legend.Appx2, col = c("grey60", "grey60", "black", "black", "black"), 
       lty=c(3, 2,1,2,3), lwd=1.5, bg = NA, bty="n", cex=0.8,
       title="Proportion of the population participating\nin high-intensity physical distancing on August 15")

dev.off()


### FIGURE 6A
Fig6A <- read_excel("PlosOneFigureInputs.xlsx", sheet = "Appx Fig 6A")
LineData <- Fig6A[1:139,]

tiff("Fig6A.tif", units="cm", height=10, width=18.5, res=600, compression = "lzw")
par(oma=c(0,0,0,0), cex.axis=0.9, font.lab=2, cex.lab=0.9)
par(mar=c(4, 6, 1, 2) + 0.1 )  

plot(LineData$Day, LineData$Inf40, type = "l", col="black", lty=1, lwd=2,
     ylab=lab.cc, 
     xlab="Time",
     font.lab=2, yaxt="n", xaxt="n",
     xlim=c(0,138), xaxs="i", 
     ylim=c(0,max.cc), yaxs="i")

lines(LineData$Day, LineData$Inf25, type = "l", col="black", lty=2, lwd=2)
lines(LineData$Day, LineData$Inf50, type = "l", col="grey60", lty=1, lwd=2)
lines(LineData$Day, LineData$Inf75, type = "l", col="grey60", lty=2, lwd=2)

axis(2, las=1, at=cc.list)
axis(1, las=1, at=c(0, 17, 47, 78, 108, 138), labels=c("Aug 15", "Sept 1", "Oct 1", "Nov 1", "Dec 1", "Dec 31"))

legend(5, 0.9*max.cc, y.intersp = 1.1, legend.Appx1, col = c("grey60", "grey60", "black", "black"), 
       lty=c(2,1,1,2), lwd=1.5, bg = NA, bty="n", cex=0.8,
       title="Number of infections\nin the community on August 15")

dev.off()


### FIGURE 6B
Fig6B <- read_excel("PlosOneFigureInputs.xlsx", sheet = "Appx Fig 6B")
LineData <- Fig6B[1:139,]

tiff("Fig6B.tif", units="cm", height=10, width=18.5, res=600, compression = "lzw")
par(oma=c(0,0,0,0), cex.axis=0.9, font.lab=2, cex.lab=0.9)
par(mar=c(4, 6, 1, 2) + 0.1 )  

plot(LineData$Day, LineData$SD40, type = "l", col="black", lty=1, lwd=2,
     ylab=lab.cc, 
     xlab="Time",
     font.lab=2, yaxt="n", xaxt="n",
     xlim=c(0,138), xaxs="i", 
     ylim=c(0,max.cc), yaxs="i")

lines(LineData$Day, LineData$SD50, type = "l", col="black", lty=3, lwd=2)
lines(LineData$Day, LineData$SD45, type = "l", col="black", lty=2, lwd=2)
lines(LineData$Day, LineData$SD35, type = "l", col="grey60", lty=2, lwd=2)
lines(LineData$Day, LineData$SD30, type = "l", col="grey60", lty=3, lwd=2)

axis(2, las=1, at=cc.list)
axis(1, las=1, at=c(0, 17, 47, 78, 108, 138), labels=c("Aug 15", "Sept 1", "Oct 1", "Nov 1", "Dec 1", "Dec 31"))

legend(5, 0.9*max.cc, y.intersp = 1.1, legend.Appx2, col = c("grey60", "grey60", "black", "black", "black"), 
       lty=c(3, 2,1,2,3), lwd=1.5, bg = NA, bty="n", cex=0.8,
       title="Proportion of the population participating\nin high-intensity physical distancing on August 15")

dev.off()


### FIGURE 7A
Fig7A <- read_excel("PlosOneFigureInputs.xlsx", sheet = "Appx Fig 7A")
LineData <- Fig7A[1:139,]

tiff("Fig7A.tif", units="cm", height=10, width=18.5, res=600, compression = "lzw")
par(oma=c(0,0,0,0), cex.axis=0.9, font.lab=2, cex.lab=0.9)
par(mar=c(4, 6, 1, 2) + 0.1 )  

plot(LineData$Day, LineData$Inf40, type = "l", col="black", lty=1, lwd=2,
     ylab=lab.cumulDeath, 
     xlab="Time",
     font.lab=2, yaxt="n", xaxt="n",
     xlim=c(0,138), xaxs="i", 
     ylim=c(0,max.cumulDeath), yaxs="i")

lines(LineData$Day, LineData$Inf25, type = "l", col="black", lty=2, lwd=2)
lines(LineData$Day, LineData$Inf50, type = "l", col="grey60", lty=1, lwd=2)
lines(LineData$Day, LineData$Inf75, type = "l", col="grey60", lty=2, lwd=2)

axis(2, las=1, at=death.list)
axis(1, las=1, at=c(0, 17, 47, 78, 108, 138), labels=c("Aug 15", "Sept 1", "Oct 1", "Nov 1", "Dec 1", "Dec 31"))

legend(5, 0.9*max.cumulDeath, y.intersp = 1.1, legend.Appx1, col = c("grey60", "grey60", "black", "black"), 
       lty=c(2,1,1,2), lwd=1.5, bg = NA, bty="n", cex=0.8,
       title="Number of infections\nin the community on August 15")

dev.off()


### FIGURE 7B
Fig7B <- read_excel("PlosOneFigureInputs.xlsx", sheet = "Appx Fig 7B")
LineData <- Fig7B[1:139,]

tiff("Fig7B.tif", units="cm", height=10, width=18.5, res=600, compression = "lzw")
par(oma=c(0,0,0,0), cex.axis=0.9, font.lab=2, cex.lab=0.9)
par(mar=c(4, 6, 1, 2) + 0.1 ) 

plot(LineData$Day, LineData$SD40, type = "l", col="black", lty=1, lwd=2,
     ylab=lab.cumulDeath, 
     xlab="Time",
     font.lab=2, yaxt="n", xaxt="n",
     xlim=c(0,138), xaxs="i", 
     ylim=c(0,max.cumulDeath), yaxs="i")

lines(LineData$Day, LineData$SD50, type = "l", col="black", lty=3, lwd=2)
lines(LineData$Day, LineData$SD45, type = "l", col="black", lty=2, lwd=2)
lines(LineData$Day, LineData$SD35, type = "l", col="grey60", lty=2, lwd=2)
lines(LineData$Day, LineData$SD30, type = "l", col="grey60", lty=3, lwd=2)

axis(2, las=1, at=death.list)
axis(1, las=1, at=c(0, 17, 47, 78, 108, 138), labels=c("Aug 15", "Sept 1", "Oct 1", "Nov 1", "Dec 1", "Dec 31"))

legend(5, 0.9*max.cumulDeath, y.intersp = 1.1, legend.Appx2, col = c("grey60", "grey60", "black", "black", "black"), 
       lty=c(3, 2,1,2,3), lwd=1.5, bg = NA, bty="n", cex=0.8,
       title="Proportion of the population participating\nin high-intensity physical distancing on August 15")

dev.off()


### FIGURE 8A
Fig8A <- read_excel("PlosOneFigureInputs.xlsx", sheet = "Appx Fig 8A")
LineData <- Fig8A[1:139,]

tiff("Fig8A.tif", units="cm", height=14, width=18.5, res=600, compression = "lzw")
par(oma=c(0,0,0,0), cex.axis=0.9, font.lab=2, cex.lab=0.9)
par(mar=c(4, 6, 1, 2) + 0.1 )  #  default border settings are mar=c(5,4,4,2)
par(xpd = T, mar = par()$mar + c(0,0,8,0))

plot(LineData$Day, LineData$NoStudents, type = "l", col="black", lty=1, lwd=2,
     ylab=lab.cumulDeath, 
     xlab="Time",
     font.lab=2, yaxt="n", xaxt="n",
     xlim=c(0,138), xaxs="i", 
     ylim=c(0,max.cumulDeath), yaxs="i")

lines(LineData$Day, LineData$Stu_BC, type = "l", col="black", lty=2, lwd=2)
lines(LineData$Day, LineData$Stu_1wk2x, type = "l", col="black", lty=3, lwd=2)
lines(LineData$Day, LineData$Stu_2wk, type = "l", col="grey60", lty=1, lwd=2)
lines(LineData$Day, LineData$Stu_2wk2x, type = "l", col="grey60", lty=2, lwd=2)
lines(LineData$Day, LineData$Stu_3wk, type = "l", col="grey60", lty=3, lwd=2)

axis(2, las=1, at=death.list)
axis(1, las=1, at=c(0, 17, 47, 78, 108, 138), labels=c("Aug 15", "Sept 1", "Oct 1", "Nov 1", "Dec 1", "Dec 31"))

legend(0, 250, y.intersp = 1.1, legendLabels, col = colors6, lty=lty6, lwd=1.5, bg = NA, bty="n", cex=0.8)

dev.off()


### FIGURE 8B
Fig8B <- read_excel("PlosOneFigureInputs.xlsx", sheet = "Appx Fig 8B")
BarData <- as.matrix(Fig8B[, -1])
BarDiffs <- BarData
BarDiffs[2, ] <- BarData[2, ] - BarData[1, ]
BarDiffs[3, ] <- BarData[3, ] - BarData[2, ]
Change = (BarData[3, ] - BarData[1, ])/BarData[1, ] 

tiff("Fig8B.tif", units="cm", height=10, width=18.5, res=600, compression = "lzw")
par(oma=c(0,0,0,0), cex.axis=0.9, font.lab=2, cex.lab=0.9)
par(mar=c(4, 6, 1, 2) + 0.1 ) 
par(xpd = T, mar = par()$mar + c(0,0,0,0))

barplot(as.matrix(BarDiffs), space=rep(1.5, length=7), 
        ylab=lab.totalDeath,  ylim=c(0,max.cumulDeath), yaxt="n", cex.names = 0.62,
        border="black",col=c("black","grey50","grey80"), yaxs="i", names.arg=Names.2C)

axis(2, las=1, at=death.list, labels=death.labels)

text(c(2.0, 4.5, 7.0, 9.5, 12, 14.5, 17.0), BarData[1, ]/2, cex=0.6,  format(round(BarDiffs[1, ],1),  big.mark=","), col="white")
text(c(2.0, 4.5, 7.0, 9.5, 12, 14.5, 17.0), (BarData[2, ] - BarData[1, ])/2 +BarData[1, ], cex=0.6,  format(round(BarDiffs[2, ],1),  big.mark=","), col="white")
text(c(2.0, 4.5, 7.0, 9.5, 12, 14.5, 17.0), BarData[3, ]+3 , cex=0.6,  format(round(BarDiffs[3, ],1),  big.mark=","), col="black")

arrows(c(2.65, 5.15, 7.65, 10.15, 12.65, 15.15, 17.65), BarData[1, ], c(2.65, 5.15, 7.65, 10.15, 12.65, 15.15, 17.65), BarData[3, ], code=3, angle=90, length=0.025)
text(c(2.67, 5.15, 7.65, 10.15, 12.65, 15.15, 17.65)+0.45, (BarData[3, ] - BarData[1, ])/2 + BarData[1, ], cex=0.5,  format(paste(round(Change, digits=2)*100, "%", sep="") ), col="black")

legend("topleft", inset=c(0,-0.035), y.intersp = 1.1, legend=legendBar, fill = c("grey80","grey50","black"), bg = NA, bty="n", cex=0.75)

dev.off()


### FIGURE 9A
Fig9A <- read_excel("PlosOneFigureInputs.xlsx", sheet = "Appx Fig 9A")
LineData <- Fig9A[1:139,]

tiff("Fig9A.tif", units="cm", height=12, width=18.5, res=600, compression = "lzw")
par(oma=c(0,0,0,0), cex.axis=0.9, font.lab=2, cex.lab=0.9)
par(mar=c(4, 6, 1, 2) + 0.1 )  
par(xpd = T, mar = par()$mar + c(0,0,4,0))

plot(LineData$Day, LineData$Stu_2wk2x_SS, type = "l", col="grey60", lty=1, lwd=2,
     ylab=paste(lab.infections, "in the general population\n"), 
     xlab="Time",
     font.lab=2, yaxt="n", xaxt="n",
     xlim=c(0,138), xaxs="i", 
     ylim=c(0,200), yaxs="i")

lines(LineData$Day, LineData$NoStudents, type = "l", col="black", lty=1, lwd=2)
lines(LineData$Day, LineData$Stu_2wk2x_5d, type = "l", col="grey60", lty=2, lwd=2)
lines(LineData$Day, LineData$Stu_2wk2x_once, type = "l", col="grey60", lty=3, lwd=2)

axis(2, las=1, at=seq(0,200, by=20))
axis(1, las=1, at=c(0, 17, 47, 78, 108, 138), labels=c("Aug 15", "Sept 1", "Oct 1", "Nov 1", "Dec 1", "Dec 31"))

legend(0, 260, y.intersp = 1.1, legendLabels2, col = c("black", "grey60", "grey60", "grey60"), lty=c(1, 1, 3, 2), lwd=1.5, bg = NA, bty="n", cex=0.8)

dev.off()


### FIGURE 9B
Fig9B <- read_excel("PlosOneFigureInputs.xlsx", sheet = "Appx Fig 9B")
LineData <- Fig9B[1:139,]

tiff("Fig9B.tif", units="cm", height=10, width=18.5, res=600, compression = "lzw")
par(oma=c(0,0,0,0), cex.axis=0.9, font.lab=2, cex.lab=0.9)
par(mar=c(4, 6, 1, 2) + 0.1 )  

plot(LineData$Day, LineData$Stu_2wk2x_SS, type = "l", col="grey60", lty=1, lwd=2,
     ylab=paste(lab.infections, "in the student population\n"), 
     xlab="Time",
     font.lab=2, yaxt="n", xaxt="n",
     xlim=c(0,138), xaxs="i", 
     ylim=c(0,50), yaxs="i")

lines(LineData$Day, LineData$Stu_2wk2x_5d, type = "l", col="grey60", lty=2, lwd=2)
lines(LineData$Day, LineData$Stu_2wk2x_once, type = "l", col="grey60", lty=3, lwd=2)

axis(2, las=1, at=seq(0,50, by=5))
axis(1, las=1, at=c(0, 17, 47, 78, 108, 138), labels=c("Aug 15", "Sept 1", "Oct 1", "Nov 1", "Dec 1", "Dec 31"))

dev.off()


### FIGURE 10A
Fig10A <- read_excel("PlosOneFigureInputs.xlsx", sheet = "Appx Fig 10A")
BarData <- as.matrix(Fig10A[, -1])
BarDiffs <- BarData
BarDiffs[2, ] <- BarData[2, ] - BarData[1, ]
BarDiffs[3, ] <- BarData[3, ] - BarData[2, ]
Change = (BarData[3, ] - BarData[1, ])/BarData[1, ] 

tiff("Fig10A.tif", units="cm", height=10, width=18.5, res=600, compression = "lzw")
par(oma=c(0,0,0,0), cex.axis=0.9, font.lab=2, cex.lab=0.9)
par(mar=c(4, 6, 1, 2) + 0.1 )  #  default border settings are mar=c(5,4,4,2)
par(xpd = T, mar = par()$mar + c(0,0,0,0))

barplot(as.matrix(BarDiffs), space=rep(1.5, length=8), 
        ylab=lab.totalInf,  ylim=c(0,max.cumulInf), yaxt="n", cex.names = 0.55,
        border="black",col=c("black","grey50","grey80"), yaxs="i", names.arg=Names.10)

axis(2, las=1, at=cumulInf.list, labels=cumulInf.labels)

text(c(2.0, 4.5, 7.0, 9.5, 12, 14.5, 17.0, 19.5), BarData[1, ]/2, cex=0.6,  format(round(BarDiffs[1, ]),  big.mark=","), col="white")
text(c(2.0, 4.5, 7.0, 9.5, 12.1, 14.5, 17.0, 19.5)+c(0,0,0,0,-.1,0,0,0), (BarData[2, ] - BarData[1, ])/2 +BarData[1, ], cex=0.6,  format(round(BarDiffs[2, ]),  big.mark=","), col="white")
text(c(2.0, 4.5, 7.0, 9.5, 12, 14.5, 17.0, 19.5)+c(0,0,0,-.06,-.05,0,-0.06,-.06), (BarData[3, ] - BarData[2, ])/2 +BarData[2, ] + c(0,0,0,710,580,0,0,550), cex=0.6,  format(round(BarDiffs[3, ]),  big.mark=","), col="black")

arrows(c(2.0, 4.5, 7.0, 9.5, 12, 14.5, 17.0, 19.5)+0.67, BarData[1, ], c(2.0, 4.5, 7.0, 9.5, 12, 14.5, 17.0, 19.5)+0.67, BarData[3, ], code=3, angle=90, length=0.025)
text(c(2.0, 4.5, 7.0, 9.5, 12, 14.5, 17.0, 19.5)+0.67+0.45, (BarData[3, ] - BarData[1, ])/2 + BarData[1, ], cex=0.5,  format(paste(round(Change, digits=2)*100, "%", sep="") ), col="black")

legend("topleft", y.intersp = 1.1, legend=legendBar, fill = c("grey80","grey50","black"), bg = NA, bty="n", cex=0.75)

dev.off()


### FIGURE 10B
Fig10B <- read_excel("PlosOneFigureInputs.xlsx", sheet = "Appx Fig 10B")
BarData <- as.matrix(Fig10B[, -1])
BarDiffs <- BarData
BarDiffs[2, ] <- BarData[2, ] - BarData[1, ]
BarDiffs[3, ] <- BarData[3, ] - BarData[2, ]
Change = (BarData[3, ] - BarData[1, ])/BarData[1, ] 

tiff("Fig10B.tif", units="cm", height=10, width=18.5, res=600, compression = "lzw")
par(oma=c(0,0,0,0), cex.axis=0.9, font.lab=2, cex.lab=0.9)
par(mar=c(4, 6, 1, 2) + 0.1 )  
par(xpd = T, mar = par()$mar + c(0,0,0,0))

barplot(as.matrix(BarDiffs), space=rep(1.5, length=8), 
        ylab=lab.totalDeath,  ylim=c(0,max.cumulDeath), yaxt="n", cex.names = 0.55,
        border="black",col=c("black","grey50","grey80"), yaxs="i", names.arg=Names.10)

axis(2, las=1, at=death.list, labels=death.labels)

text(c(2.0, 4.5, 7.0, 9.5, 12, 14.5, 17.0, 19.5), BarData[1, ]/2, cex=0.6,  format(round(BarDiffs[1, ],1),  big.mark=","), col="white")
text(c(2.0, 4.5, 7.0, 9.5, 12, 14.5, 17.0, 19.5)+c(0,0,0,0,-.05,0,0,-.05), (BarData[2, ] - BarData[1, ])/2 +BarData[1, ], cex=0.6,  format(round(BarDiffs[2, ],1),  big.mark=","), col="white")
text(c(2.0, 4.5, 7.0, 9.5, 12, 14.5, 17.0, 19.5)+c(0,0,0,0,0,0,0,0), BarData[3, ]+3, cex=0.6,  format(round(BarDiffs[3, ],1),  big.mark=","), col="black")

arrows(c(2.0, 4.5, 7.0, 9.5, 12, 14.5, 17.0, 19.5)+0.67, BarData[1, ], c(2.0, 4.5, 7.0, 9.5, 12, 14.5, 17.0, 19.5)+0.67, BarData[3, ], code=3, angle=90, length=0.025)
text(c(2.0, 4.5, 7.0, 9.5, 12, 14.5, 17.0, 19.5)+0.67+0.45, (BarData[3, ] - BarData[1, ])/2 + BarData[1, ], cex=0.5,  format(paste(round(Change, digits=2)*100, "%", sep="") ), col="black")

dev.off()


### FIGURE 11A
Fig11A <- read_excel("PlosOneFigureInputs.xlsx", sheet = "Appx Fig 11A")
BarData <- as.matrix(Fig11A[, -1])
BarDiffs <- BarData
BarDiffs[2, ] <- BarData[2, ] - BarData[1, ]
BarDiffs[3, ] <- BarData[3, ] - BarData[2, ]
Change = (BarData[3, ] - BarData[1, ])/BarData[1, ] 

tiff("Fig11A.tif", units="cm", height=10, width=18.5, res=600, compression = "lzw")
par(oma=c(0,0,0,0), cex.axis=0.9, font.lab=2, cex.lab=0.9)
par(mar=c(4, 6, 1, 2) + 0.1 )  #  default border settings are mar=c(5,4,4,2)
par(xpd = T, mar = par()$mar + c(0,0,0,0))

barplot(as.matrix(BarDiffs), space=rep(1.5, length=7), 
        ylab=lab.totalInf,  ylim=c(0,max.cumulInf), yaxt="n", cex.names = 0.62,
        border="black",col=c("black","grey50","grey80"), yaxs="i", names.arg=Names.11)

axis(2, las=1, at=cumulInf.list, labels=cumulInf.labels)

text(c(2.0, 4.5, 7.0, 9.5, 12, 14.5, 17.0)+c(0,0,0,-.08,0,0,0), BarData[1, ]/2, cex=0.6,  format(round(BarDiffs[1, ]),  big.mark=","), col="white")
text(c(2.0, 4.5, 7.0, 9.5, 12, 14.5, 17.0)+c(0,0,0,-.08,0,0,0), (BarData[2, ] - BarData[1, ])/2 +BarData[1, ], cex=0.6,  format(round(BarDiffs[2, ]),  big.mark=","), col="white")
text(c(2.0, 4.5, 7.0, 9.5, 12, 14.5, 17.0)+c(0,0,0,-.03,0,0,+0.05)-0.05, (BarData[3, ] - BarData[2, ])/2 +BarData[2, ] + c(0,0,0,550,0,0,0), cex=0.6,  format(round(BarDiffs[3, ]),  big.mark=","), col="black")

arrows(c(2.65, 5.15, 7.65, 10.15, 12.65, 15.15, 17.65), BarData[1, ], c(2.65, 5.15, 7.65, 10.15, 12.65, 15.15, 17.65), BarData[3, ], code=3, angle=90, length=0.025)
text(c(2.67, 5.15, 7.65, 10.15, 12.65, 15.15, 17.65)+0.45, (BarData[3, ] - BarData[1, ])/2 + BarData[1, ], cex=0.5,  format(paste(round(Change, digits=2)*100, "%", sep="") ), col="black")

legend("topleft", y.intersp = 1.1, legend=legendBar, fill = c("grey80","grey50","black"), bg = NA, bty="n", cex=0.75)

dev.off()


### FIGURE 11B
Fig11B <- read_excel("PlosOneFigureInputs.xlsx", sheet = "Appx Fig 11B")
BarData <- as.matrix(Fig11B[, -1])
BarDiffs <- BarData
BarDiffs[2, ] <- BarData[2, ] - BarData[1, ]
BarDiffs[3, ] <- BarData[3, ] - BarData[2, ]
Change = (BarData[3, ] - BarData[1, ])/BarData[1, ] 

tiff("Fig11B.tif", units="cm", height=10, width=18.5, res=600, compression = "lzw")
par(oma=c(0,0,0,0), cex.axis=0.9, font.lab=2, cex.lab=0.9)
par(mar=c(4, 6, 1, 2) + 0.1 )  
par(xpd = T, mar = par()$mar + c(0,0,0,0))

barplot(as.matrix(BarDiffs), space=rep(1.5, length=7), 
        ylab=lab.totalDeath,  ylim=c(0,max.cumulDeath), yaxt="n", cex.names = 0.62,
        border="black",col=c("black","grey50","grey80"), yaxs="i", names.arg=Names.11)

axis(2, las=1, at=death.list, labels=death.labels)

text(c(2.0, 4.5, 7.0, 9.5, 12, 14.5, 17.0)+c(0,0,0,-.05,-.05,0,0), BarData[1, ]/2, cex=0.6,  format(round(BarDiffs[1, ],1),  big.mark=","), col="white")
text(c(2.0, 4.5, 7.0, 9.5, 12, 14.5, 17.0)+c(0,0,0,-.02,-0.05,0,0), (BarData[2, ] - BarData[1, ])/2 +BarData[1, ], cex=0.6,  format(round(BarDiffs[2, ],1),  big.mark=","), col="white")
text(c(2.0, 4.5, 7.0, 9.5, 12, 14.5, 17.0)+c(0,0,0,+.04,0,0,0), BarData[3, ]+4 , cex=0.6,  format(round(BarDiffs[3, ],1),  big.mark=","), col="black")

arrows(c(2.65, 5.15, 7.65, 10.15, 12.65, 15.15, 17.65), BarData[1, ], c(2.65, 5.15, 7.65, 10.15, 12.65, 15.15, 17.65), BarData[3, ], code=3, angle=90, length=0.025)
text(c(2.67, 5.15, 7.65, 10.15, 12.65, 15.15, 17.65)+0.45, (BarData[3, ] - BarData[1, ])/2 + BarData[1, ], cex=0.5,  format(paste(round(Change, digits=2)*100, "%", sep="") ), col="black")

dev.off()


### FIGURE 4 -- GOOGLE MOBILITY REPORT
Fig4 <- read_excel("PlosOneFigureInputs.xlsx", sheet = "GoogleReport")

## Calculate centered moving average
Fig4$Residential.Avg <- NA
Fig4$Retail.Avg <- NA
Fig4$Grocery.Avg <- NA
Fig4$Transit.Avg <- NA
Fig4$Workplaces.Avg <- NA
Fig4$Parks.Avg <- NA
for (i in c(5:202)){
  Fig4$Residential.Avg[i] <- sum(Fig4$Residential[(i-3):(i+3)])/7
  Fig4$Retail.Avg[i] <- sum(Fig4$Retail[(i-3):(i+3)])/7
  Fig4$Grocery.Avg[i] <- sum(Fig4$Grocery[(i-3):(i+3)])/7
  Fig4$Transit.Avg[i] <- sum(Fig4$Transit[(i-3):(i+3)])/7
  Fig4$Workplaces.Avg[i] <- sum(Fig4$Workplaces[(i-3):(i+3)])/7
  Fig4$Parks.Avg[i] <- sum(Fig4$Parks[(i-3):(i+3)])/7
}
#View(Fig4)
mobility.legend = c("Residential", "Grocery and pharmacy", "Retail and recreation", "Workplaces", "Transit stations")

LineData <- Fig4

tiff("Fig4.tif", units="cm", height=10, width=18.5, res=600, compression = "lzw")
par(oma=c(0,0,0,0), cex.axis=0.9, font.lab=2, cex.lab=0.9)
par(mar=c(4, 6, 1, 2) + 0.1 )  

plot(LineData$Row, LineData$Retail.Avg, type = "l", col="deepskyblue2", lty=1, lwd=2,
     ylab="Percent change compared to baseline\n", 
     xlab="Time",
     font.lab=2, yaxt="n", xaxt="n",
     xlim=c(16,202), xaxs="i", 
     ylim=c(-100,50), yaxs="i")

lines(LineData$Row, LineData$Grocery.Avg, type = "l", col="darkgoldenrod1", lty=1, lwd=2)
lines(LineData$Row, LineData$Transit.Avg, type = "l", col="forestgreen", lty=1, lwd=2)
lines(LineData$Row, LineData$Workplaces.Avg, type = "l", col="firebrick1", lty=1, lwd=2)
lines(LineData$Row, LineData$Residential.Avg, type = "l", col="darkblue", lty=1, lwd=2)

axis(2, las=1, at=seq(-100,50, by=25))
axis(1, las=1, at=c(16, 47, 77, 108, 138, 169, 200), labels=c("Mar 1", "Apr 1", "May 1", " Jun 1", "Jul 1", "Aug 1", "Sept 1"))

legend("bottomright", y.intersp = 1.1, mobility.legend, col = c("darkblue", "darkgoldenrod1", "deepskyblue2",  "firebrick1", "forestgreen"), lty=1, lwd=1.5, bg = NA, bty="n", cex=0.75)

## horiz line
lines(seq(0,220, by=1), rep(0, length=221), type = "l", col="black", lty=1, lwd=1)
lines(c(47,47), c(-3,+3), type = "l", col="black", lty=1, lwd=1)
lines(c(77,77), c(-3,+3), type = "l", col="black", lty=1, lwd=1)
lines(c(108,108), c(-3,+3), type = "l", col="black", lty=1, lwd=1)
lines(c(138,138), c(-3,+3), type = "l", col="black", lty=1, lwd=1)
lines(c(169,169), c(-3,+3), type = "l", col="black", lty=1, lwd=1)
lines(c(200,200), c(-3,+3), type = "l", col="black", lty=1, lwd=1)

dev.off()
