# Supplementary material for: Impact of university re-opening on total community COVID-19 burden
Source: PLoS One. 2021 Aug 12;16(8):e0255782. doi: 10.1371/journal.pone.0255782 (PMC8360395; doi:10.1371/journal.pone.0255782)
Supplement: S1 Table — (XLSX) [file pone.0255782.s003.xlsx]

## Sheet: Fig 2A
Day	NoStudents	Stu_BC	Stu_1wk2x	Stu_2wk	Stu_2wk2x	Stu_3wk
0	3.70079	3.70079	3.70079	3.70079	3.70079	3.70079
1	3.77446	3.77446	3.77446	3.77446	3.77446	3.77446
2	3.84998	3.84998	3.84998	3.84998	3.84998	3.84998
3	3.92748	3.92748	3.92748	3.92748	3.92748	3.92748
4	4.00703	4.00703	4.00703	4.00703	4.00703	4.00703
5	4.0887	4.0887	4.0887	4.0887	4.0887	4.0887
6	4.17252	4.17252	4.17252	4.17252	4.17252	4.17252
7	4.25855	4.25855	4.25855	4.25855	4.25855	4.25855
8	4.34685	4.34685	4.34685	4.34685	4.34685	4.34685
9	4.43744	4.43744	4.43744	4.43744	4.43744	4.43744
10	4.5304	4.5304	4.5304	4.5304	4.5304	4.5304
11	4.62575	4.62575	4.62575	4.62575	4.62575	4.62575
12	4.72355	4.72355	4.72355	4.72355	4.72355	4.72355
13	4.82385	4.82385	4.82385	4.82385	4.82385	4.82385
14	4.92669	4.92669	4.92669	4.92669	4.92669	4.92669
15	5.03213	5.03213	5.03213	5.03213	5.03213	5.03213
16	5.1402	5.1402	5.1402	5.1402	5.1402	5.1402
17	5.25098	5.42919	5.63777	5.63777	5.63777	5.63777
18	5.36451	5.55593	5.84165	5.80554	5.84165	5.80554
19	5.48085	5.69311	6.12559	6.01543	6.12559	6.01543
20	5.60007	5.83959	6.49957	6.26575	6.49957	6.26575
21	5.72222	5.99469	6.98535	6.55799	6.98535	6.55799
22	5.84737	6.15794	7.61635	6.89569	7.61635	6.89569
23	5.97558	6.32899	8.44003	7.28404	8.44003	7.28404
24	6.10693	6.5076	7.54586	7.72994	9.52204	7.72994
25	6.24149	6.69364	7.4658	8.24217	10.9524	8.24217
26	6.37932	6.8871	7.82051	8.83157	12.8539	8.83157
27	6.5205	7.08805	8.16127	9.5113	15.3932	9.5113
28	6.66511	7.29664	8.49394	10.2971	18.7965	10.2971
29	6.81323	7.51308	8.8227	11.2078	23.3697	11.2078
30	6.96494	7.73763	9.15118	12.2656	29.5256	12.2656
31	7.12033	7.97059	9.48272	10.2066	20.129	13.4966
32	7.27947	8.21227	9.82031	10.8335	17.7544	14.9318
33	7.44246	8.46301	10.1665	11.4211	19.7034	16.6073
34	7.60939	8.72314	10.5233	11.9843	21.4499	18.566
35	7.78035	8.99302	10.8924	12.533	23.0519	20.8581
36	7.95544	9.27302	11.2749	13.0749	24.5505	23.5427
37	8.13476	9.56352	11.6718	13.6168	25.9803	26.6892
38	8.3184	9.8649	12.0838	14.1647	27.3721	19.3295
39	8.50647	10.1776	12.5115	14.7237	28.7529	21.0575
40	8.69907	10.502	12.9555	15.2979	30.145	22.6323
41	8.89632	10.8385	13.4162	15.8907	31.5657	24.1049
42	9.09833	11.1876	13.8943	16.5044	33.0274	25.509
43	9.3052	11.5498	14.3904	17.1408	34.5387	26.8707
44	9.51707	11.9255	14.905	17.8012	36.1055	28.2129
45	9.73403	12.3153	15.4389	18.4866	37.7313	29.5554
46	9.95623	12.7196	15.9927	19.1981	39.4187	30.9151
47	10.1838	13.139	16.5671	19.9364	41.1695	32.3056
48	10.4168	13.5741	17.1629	20.7025	42.9853	33.7368
49	10.6555	14.0254	17.7808	21.4972	44.8678	35.2162
50	10.8999	14.4935	18.4218	22.3214	46.8188	36.7489
51	11.1502	14.9791	19.0866	23.1762	48.8401	38.3383
52	11.4065	15.4828	19.776	24.0627	50.9338	39.9871
53	11.6691	16.0052	20.4911	24.982	53.1023	41.6973
54	11.9379	16.5471	21.2327	25.9352	55.3478	43.4706
55	12.2132	17.1092	22.0018	26.9235	57.673	45.309
56	12.4952	17.6921	22.7994	27.9483	60.0803	47.2141
57	12.7839	18.2968	23.6266	29.0108	62.5726	49.1881
58	13.0797	18.9239	24.4843	30.1124	65.1525	51.2329
59	13.3825	19.5743	25.3737	31.2545	67.8229	53.3509
60	13.6927	20.2488	26.296	32.4385	70.5868	55.5444
61	14.0103	20.9483	27.2524	33.6658	73.447	57.816
62	14.3356	21.6738	28.2439	34.9382	76.4067	60.168
63	14.6687	22.4262	29.2721	36.257	79.4689	62.6033
64	15.0099	23.2065	30.338	37.6241	82.6369	65.1245
65	15.3592	24.0156	31.4431	39.0409	85.9139	67.7344
66	15.717	24.8546	32.5889	40.5094	89.3033	70.4359
67	16.0835	25.7246	33.7766	42.0313	92.8085	73.232
68	16.4587	26.6268	35.0079	43.6085	96.4329	76.1256
69	16.843	27.5623	36.2842	45.2428	100.18	79.1198
70	17.2365	28.5322	37.6072	46.9363	104.054	82.2178
71	17.6395	29.5379	38.9785	48.691	108.058	85.4229
72	18.0522	30.5806	40.3998	50.5089	112.196	88.7383
73	18.4749	31.6616	41.8728	52.3924	116.471	92.1674
74	18.9077	32.7823	43.3995	54.3435	120.888	95.7137
75	19.3509	33.9442	44.9815	56.3646	125.451	99.3807
76	19.8048	35.1487	46.6209	58.458	130.163	103.172
77	20.2696	36.3972	48.3197	60.6263	135.03	107.091
78	20.7456	37.6915	50.0798	62.8718	140.054	111.142
79	21.233	39.033	51.9035	65.1972	145.24	115.329
80	21.7321	40.4236	53.7928	67.605	150.592	119.655
81	22.2432	41.8648	55.75	70.0981	156.114	124.124
82	22.7666	43.3584	57.7775	72.6792	161.812	128.741
83	23.3025	44.9064	59.8776	75.3512	167.689	133.509
84	23.8512	46.5105	62.0527	78.117	172.131	138.433
85	24.4131	48.1728	64.3054	80.9797	176.61	143.517
86	24.9885	49.8953	66.6383	83.9423	181.077	148.764
87	25.5776	51.68	69.054	87.0081	185.494	154.18
88	26.1809	53.5291	71.5552	90.1802	189.827	159.768
89	26.7985	55.4448	74.1449	93.4621	194.048	163.992
90	27.431	57.4294	76.8257	96.857	198.132	168.253
91	28.0785	59.4852	79.6008	100.369	202.059	172.505
92	28.7414	61.6146	82.4732	104	205.811	176.712
93	29.4202	63.8201	85.4459	107.756	209.372	180.843
94	30.1152	66.1043	88.5223	111.639	212.728	184.869
95	30.8267	68.4697	91.7054	115.653	215.868	188.768
96	31.5551	70.9192	94.9988	119.803	214.507	192.521
97	32.3008	73.4554	98.4059	124.091	212.708	196.111
98	33.0643	76.0813	101.93	128.523	210.385	199.522
99	33.8459	78.7997	105.575	133.102	207.484	202.741
100	34.646	81.6137	109.344	137.832	203.981	205.757
101	35.465	84.5263	113.242	142.718	199.873	204.487
102	36.3034	87.5407	117.271	146.385	195.175	202.802
103	37.1617	90.6602	121.437	150.089	189.918	200.618
104	38.0402	93.8881	125.742	153.792	184.147	197.886
105	38.9394	97.2278	130.191	157.459	177.915	194.581
106	39.8598	100.683	134.788	161.064	171.284	190.699
107	40.8018	104.257	139.538	164.583	164.321	186.254
108	41.766	107.953	143.096	167.996	157.095	181.277
109	42.7528	111.775	146.691	171.286	149.676	175.808
110	43.7627	115.728	150.286	174.437	142.137	169.898
111	44.7963	119.814	153.847	177.438	134.547	163.607
112	45.854	124.039	157.349	180.276	126.92	156.996
113	46.9364	128.405	160.768	179.384	119.35	150.131
114	48.044	132.918	164.085	178.134	111.894	143.081
115	49.1774	137.581	167.283	176.453	105.235	135.913
116	50.3371	141.069	170.349	174.292	98.8093	128.694
117	51.5237	144.595	173.268	171.628	92.5736	121.433
118	52.7378	148.12	176.031	168.454	87.4689	114.223
119	53.9799	151.614	175.154	164.78	83.0856	107.118
120	55.2507	155.051	173.932	160.629	78.8139	100.775
121	56.5507	158.407	172.289	156.035	74.6809	94.6526
122	57.8806	161.664	170.182	151.04	70.8683	88.7095
123	59.2409	164.805	167.585	145.693	67.2026	83.8342
124	60.6324	167.816	164.492	140.048	63.6945	79.6598
125	62.0557	170.685	160.914	134.161	60.3499	75.5905
126	63.5114	170.043	156.872	128.09	57.1703	71.6522
127	65.0003	169.066	152.398	121.895	54.1545	68.0188
128	66.5232	167.68	147.535	115.634	51.2991	64.5245
129	68.0806	165.839	142.33	109.322	48.8219	61.1796
130	69.6731	163.518	136.834	103.017	46.4612	57.9898
131	71.3016	160.708	131.103	96.7828	44.2162	54.9566
132	72.9666	157.417	125.194	91.0009	42.0849	52.0791
133	74.669	153.665	119.163	85.6113	40.0639	49.3539
134	76.4095	149.48	113.068	80.3633	38.1495	46.9899
135	78.1888	144.903	106.92	75.6034	36.3371	44.7366
136	80.0077	139.977	100.775	71.9451	34.6223	42.5931
137	81.8669	134.752	94.699	68.3667	33.0002	40.5576
138	83.7672	129.28	89.0617	64.8939	31.4661	38.627
139	85.7094	123.617	83.8058	61.6852	30.0153	36.7976
140	87.6942	117.818	78.6879	58.5927	28.6433	35.0653
141	89.7225	111.938	74.0464	55.6273	27.3455	33.4258
142	90.9224	106.009	70.4829	52.795	26.1178	31.8745
143	92.1136	100.045	66.997	50.0985	24.9563	30.407
144	93.2732	94.1317	63.6136	47.5375	23.857	29.0187
145	94.3832	88.4375	60.4877	45.1097	22.8166	27.7053
146	93.5945	83.3069	57.4747	43.0048	21.8315	26.4627
147	92.6659	78.297	54.5852	40.9965	20.8987	25.2868
148	91.5532	73.4423	51.8251	39.0846	20.0152	24.1739
149	90.2298	69.8469	49.197	37.2675	19.1782	23.1203
150	88.6816	66.4427	46.7007	35.5427	18.3851	22.1227
151	86.9051	63.1302	44.3339	33.9072	17.6333	21.1779
152	84.9052	59.9286	42.2825	32.3573	16.9207	20.2829
153	82.6937	56.9806	40.3249	30.8892	16.2449	19.4349
154	80.2875	54.1471	38.461	29.4991	15.6039	18.6312
155	77.7075	51.4359	36.6893	28.1829	14.9959	17.8694
156	74.9777	48.8506	35.0072	26.9368	14.4188	17.1471
157	72.1238	46.3923	33.4119	25.7569	13.8711	16.462
158	69.1726	44.0594	31.8998	24.6396	13.3511	15.8121
159	66.1516	42.0371	30.4674	23.5813	12.8573	15.1955
160	63.0881	40.1061	29.1106	22.5787	12.3881	14.6102
161	60.0093	38.2666	27.8258	21.6286	11.9424	14.0547
162	56.9416	36.5174	26.6091	20.7282	11.5187	13.5271
163	53.9103	34.8563	25.4568	19.8745	11.1158	13.026
164	50.9072	33.2805	24.3653	19.065	10.7327	12.5499
165	47.906	31.7866	23.3312	18.2971	10.3682	12.0974
166	44.982	30.3711	22.3513	17.5686	10.0213	11.6673
167	42.1497	29.0301	21.4225	16.8772	9.69104	11.2583
168	39.4216	27.7599	20.5419	16.221	9.37655	10.8692
169	36.8082	26.5568	19.7068	15.5978	9.07695	10.499
170	34.3176	25.4172	18.9146	15.006	8.79144	10.1467
171	32.579	24.3374	18.163	14.4437	8.5711	9.81123
172	30.9803	23.3142	17.4496	13.9094	8.36239	9.49173
173	29.4352	22.3444	16.7724	13.4015	8.16538	9.18731
174	27.9514	21.4248	16.1293	12.9186	7.97999	8.89718
175	26.5344	20.5528	15.5184	12.4594	7.80609	8.67358
176	25.1869	19.7256	14.938	12.0224	7.64346	8.46173
177	23.9104	18.9407	14.3864	11.6066	7.49179	8.26172
178	22.7047	18.1957	13.862	11.2108	7.35078	8.07348
179	21.6789	17.4885	13.3634	10.8338	7.22006	7.89689
180	20.7037	16.8168	12.889	10.4747	7.09924	7.7317

## Sheet: Fig 2B
Day	NoStudents	Stu_BC	Stu_1wk2x	Stu_2wk	Stu_2wk2x	Stu_3wk
0	0.813224	0.813224	0.813224	0.813224	0.813224	0.813224
1	0.821224	0.821224	0.821224	0.821224	0.821224	0.821224
2	0.829811	0.829811	0.829811	0.829811	0.829811	0.829811
3	0.838955	0.838955	0.838955	0.838955	0.838955	0.838955
4	0.848625	0.848625	0.848625	0.848625	0.848625	0.848625
5	0.858792	0.858792	0.858792	0.858792	0.858792	0.858792
6	0.869431	0.869431	0.869431	0.869431	0.869431	0.869431
7	0.880525	0.880525	0.880525	0.880525	0.880525	0.880525
8	0.892065	0.892065	0.892065	0.892065	0.892065	0.892065
9	0.904049	0.904049	0.904049	0.904049	0.904049	0.904049
10	0.91648	0.91648	0.91648	0.91648	0.91648	0.91648
11	0.929367	0.929367	0.929367	0.929367	0.929367	0.929367
12	0.942721	0.942721	0.942721	0.942721	0.942721	0.942721
13	0.956555	0.956555	0.956555	0.956555	0.956555	0.956555
14	0.970882	0.970882	0.970882	0.970882	0.970882	0.970882
15	0.985716	0.985716	0.985716	0.985716	0.985716	0.985716
16	1.00107	1.00107	1.00107	1.00107	1.00107	1.00107
17	1.01696	1.01696	1.01696	1.01696	1.01696	1.01696
18	1.03339	1.03339	1.03339	1.03339	1.03339	1.03339
19	1.05038	1.05038	1.05038	1.05038	1.05038	1.05038
20	1.06794	1.06794	1.06794	1.06794	1.06794	1.06794
21	1.08607	1.08607	1.08607	1.08607	1.08607	1.08607
22	1.1048	1.1048	1.1048	1.1048	1.1048	1.1048
23	1.12412	1.12413	1.12413	1.12413	1.12413	1.12413
24	1.14406	1.14407	1.14409	1.14409	1.14409	1.14409
25	1.16461	1.16466	1.16472	1.16471	1.16472	1.16471
26	1.1858	1.1859	1.18605	1.18604	1.18605	1.18604
27	1.20762	1.20783	1.20817	1.20812	1.20817	1.20812
28	1.2301	1.23047	1.23115	1.23102	1.23115	1.23102
29	1.25324	1.25385	1.25512	1.25482	1.25512	1.25482
30	1.27705	1.278	1.28019	1.27961	1.28023	1.27961
31	1.30154	1.30295	1.30649	1.3055	1.3067	1.3055
32	1.32673	1.32874	1.33411	1.33264	1.33484	1.33264
33	1.35262	1.3554	1.36313	1.36117	1.36503	1.36117
34	1.37923	1.38298	1.39363	1.39128	1.39782	1.39128
35	1.40657	1.41152	1.4257	1.42321	1.43394	1.42321
36	1.43466	1.44105	1.4594	1.45721	1.47438	1.45721
37	1.4635	1.47162	1.49482	1.49351	1.52014	1.49358
38	1.49311	1.50328	1.53204	1.53231	1.57206	1.5327
39	1.52351	1.53608	1.57113	1.57374	1.63081	1.57498
40	1.55471	1.57006	1.61216	1.61791	1.69689	1.62091
41	1.58672	1.60526	1.6552	1.66492	1.77076	1.6711
42	1.61956	1.64175	1.70031	1.71487	1.85283	1.72622
43	1.65325	1.67958	1.74756	1.76786	1.94351	1.78708
44	1.6878	1.71879	1.797	1.82398	2.04319	1.85441
45	1.72323	1.75944	1.84869	1.88335	2.15224	1.92872
46	1.75956	1.8016	1.90271	1.94605	2.27098	2.01038
47	1.79681	1.84531	1.9591	2.01219	2.3997	2.09964
48	1.835	1.89064	2.01795	2.08184	2.53863	2.19674
49	1.87414	1.93765	2.07931	2.15511	2.68797	2.30188
50	1.91425	1.98641	2.14326	2.23208	2.84787	2.41529
51	1.95537	2.03699	2.20988	2.31283	3.01849	2.53719
52	1.9975	2.08944	2.27925	2.39745	3.19994	2.66782
53	2.04067	2.14385	2.35145	2.48604	3.39237	2.80739
54	2.08491	2.20029	2.42658	2.57868	3.59588	2.9561
55	2.13023	2.25883	2.50472	2.67548	3.81064	3.11416
56	2.17667	2.31956	2.58598	2.77655	4.03679	3.28172
57	2.22424	2.38255	2.67046	2.882	4.27451	3.45896
58	2.27298	2.44789	2.75826	2.99195	4.524	3.64604
59	2.3229	2.51566	2.84951	3.10653	4.78548	3.84313
60	2.37404	2.58597	2.9443	3.22587	5.05917	4.05039
61	2.42643	2.6589	3.04278	3.35012	5.34534	4.26801
62	2.48008	2.73456	3.14505	3.47942	5.64426	4.49618
63	2.53504	2.81303	3.25126	3.61394	5.95624	4.73512
64	2.59133	2.89444	3.36155	3.75383	6.28159	4.98505
65	2.64899	2.97888	3.47606	3.89927	6.62065	5.24621
66	2.70804	3.06647	3.59492	4.05045	6.97378	5.51887
67	2.76851	3.15733	3.71832	4.20754	7.34137	5.80331
68	2.83045	3.25157	3.84639	4.37075	7.7238	6.09984
69	2.89389	3.34933	3.97931	4.54028	8.12151	6.40876
70	2.95885	3.45073	4.11725	4.71635	8.53492	6.73042
71	3.02538	3.5559	4.2604	4.89918	8.9645	7.06517
72	3.09352	3.665	4.40893	5.089	9.41073	7.41338
73	3.1633	3.77816	4.56305	5.28605	9.8741	7.77545
74	3.23476	3.89553	4.72295	5.49059	10.3551	8.15178
75	3.30794	4.01726	4.88885	5.70287	10.8544	8.54281
76	3.38289	4.14353	5.06095	5.92316	11.3724	8.94897
77	3.45964	4.27449	5.23948	6.15174	11.9098	9.37074
78	3.53823	4.41032	5.42468	6.38891	12.4671	9.80859
79	3.61872	4.55119	5.61679	6.63496	13.045	10.263
80	3.70114	4.6973	5.81604	6.89021	13.6441	10.7346
81	3.78555	4.84883	6.02271	7.15498	14.2651	11.2238
82	3.87198	5.00599	6.23706	7.4296	14.9086	11.7312
83	3.9605	5.16897	6.45936	7.71443	15.5755	12.2575
84	4.05114	5.338	6.68991	8.00982	16.2663	12.8031
85	4.14396	5.51329	6.92899	8.31614	16.9819	13.3687
86	4.23902	5.69507	7.17692	8.63377	17.723	13.955
87	4.33635	5.88358	7.434	8.96311	18.4904	14.5626
88	4.43603	6.07907	7.70058	9.30458	19.285	15.1922
89	4.5381	6.28178	7.97699	9.6586	20.1075	15.8444
90	4.64262	6.49198	8.26357	10.0256	20.9586	16.5201
91	4.74966	6.70994	8.56069	10.406	21.8389	17.22
92	4.85926	6.93595	8.86874	10.8004	22.7483	17.9448
93	4.9715	7.17029	9.18808	11.2091	23.6863	18.6952
94	5.08643	7.41326	9.51913	11.6327	24.6519	19.4722
95	5.20411	7.66518	9.8623	12.0717	25.6438	20.2764
96	5.32462	7.92637	10.218	12.5267	26.6602	21.1082
97	5.44803	8.19716	10.5867	12.9981	27.6991	21.9677
98	5.57439	8.47789	10.9688	13.4865	28.7583	22.8543
99	5.70378	8.76893	11.3649	13.9926	29.8354	23.7671
100	5.83628	9.07063	11.7754	14.5169	30.928	24.7049
101	5.97194	9.38338	12.2007	15.06	32.0333	25.6661
102	6.11086	9.70758	12.6415	15.6226	33.1483	26.6486
103	6.25311	10.0436	13.0982	16.2053	34.2692	27.6505
104	6.39876	10.3919	13.5714	16.8088	35.3906	28.6694
105	6.5479	10.7529	14.0616	17.4338	36.5064	29.7031
106	6.7006	11.1271	14.5696	18.081	37.6089	30.749
107	6.85696	11.5149	15.0957	18.7511	38.6899	31.8042
108	7.01706	11.9167	15.6407	19.4448	39.7403	32.8651
109	7.18097	12.3331	16.2053	20.1623	40.751	33.9266
110	7.34881	12.7647	16.79	20.9039	41.7128	34.9829
111	7.52065	13.2118	17.3955	21.6689	42.6167	36.0268
112	7.69659	13.6751	18.0225	22.4567	43.4543	37.0503
113	7.87672	14.155	18.6718	23.266	44.2176	38.045
114	8.06115	14.6523	19.344	24.0955	44.8996	39.002
115	8.24997	15.1674	20.0393	24.9434	45.4938	39.9127
116	8.44328	15.701	20.7579	25.8078	45.9949	40.7686
117	8.64119	16.2537	21.4994	26.6869	46.3984	41.5616
118	8.84381	16.8262	22.2628	27.5784	46.7009	42.2841
119	9.05124	17.4191	23.0472	28.48	46.8998	42.9294
120	9.26359	18.033	23.8511	29.3885	46.9938	43.4915
121	9.48098	18.6688	24.6728	30.2996	46.9823	43.9652
122	9.70351	19.327	25.5105	31.2081	46.8659	44.3463
123	9.93132	20.008	26.3623	32.1078	46.6459	44.6314
124	10.1645	20.7117	27.2262	32.9918	46.3249	44.8182
125	10.4032	21.4378	28.0998	33.8527	45.9063	44.9053
126	10.6476	22.1855	28.9799	34.6827	45.3947	44.8922
127	10.8977	22.9537	29.8625	35.4743	44.796	44.7794
128	11.1537	23.741	30.7424	36.2199	44.1167	44.5682
129	11.4157	24.5457	31.6136	36.9124	43.3642	44.2609
130	11.6839	25.3661	32.4694	37.5452	42.5463	43.8608
131	11.9584	26.2002	33.3025	38.1122	41.6708	43.3724
132	12.2393	27.0459	34.1055	38.6081	40.7459	42.801
133	12.5268	27.9	34.8708	39.0281	39.7791	42.153
134	12.821	28.7586	35.5913	39.3684	38.778	41.4352
135	13.1221	29.6169	36.2599	39.626	37.7497	40.6552
136	13.4303	30.4688	36.8703	39.7985	36.7007	39.8205
137	13.7456	31.3079	37.4165	39.8846	35.6372	38.9386
138	14.0683	32.1271	37.8933	39.8837	34.5648	38.0169
139	14.3984	32.9191	38.2962	39.7958	33.4889	37.0626
140	14.7362	33.6766	38.6214	39.6221	32.4141	36.0822
141	15.0819	34.3925	38.866	39.3641	31.3447	35.0822
142	15.4356	35.0599	39.0278	39.0244	30.2844	34.0684
143	15.7974	35.6724	39.1054	38.6067	29.2365	33.0462
144	16.1675	36.2241	39.0983	38.1154	28.2039	32.0206
145	16.5462	36.7098	39.0066	37.5557	27.1892	30.996
146	16.9336	37.125	38.8312	36.9336	26.1942	29.9766
147	17.3299	37.4658	38.5739	36.2555	25.2208	28.9659
148	17.7352	37.7291	38.2371	35.5279	24.2705	27.967
149	18.1493	37.9125	37.8244	34.7575	23.3442	26.9827
150	18.572	38.0146	37.34	33.9509	22.443	26.0152
151	19.0026	38.0346	36.7892	33.1143	21.5675	25.0667
152	19.4399	37.9723	36.1777	32.2536	20.7181	24.1388
153	19.8823	37.8285	35.5118	31.3746	19.895	23.2327
154	20.3273	37.6045	34.7978	30.4825	19.0986	22.3496
155	20.7717	37.3026	34.0422	29.5822	18.3286	21.4903
156	21.2117	36.9257	33.2515	28.678	17.5851	20.6555
157	21.6431	36.4779	32.4318	27.774	16.8677	19.8455
158	22.0615	35.9638	31.5888	26.874	16.1761	19.0607
159	22.4623	35.3889	30.7281	25.981	15.51	18.3011
160	22.841	34.7591	29.8548	25.098	14.8689	17.5668
161	23.1933	34.0805	28.9736	24.2274	14.2523	16.8576
162	23.515	33.3595	28.0889	23.3714	13.6596	16.1733
163	23.8025	32.6023	27.2047	22.5316	13.0903	15.5136
164	24.0522	31.815	26.3243	21.7097	12.5437	14.8781
165	24.2613	31.0032	25.4511	20.9069	12.0192	14.2665
166	24.4272	30.1724	24.5877	20.124	11.5162	13.6781
167	24.5479	29.3279	23.7365	19.362	11.034	13.1125
168	24.6218	28.4743	22.8997	18.6214	10.5719	12.5692
169	24.6479	27.616	22.0789	17.9026	10.1293	12.0475
170	24.6256	26.7569	21.2756	17.2058	9.70553	11.5469
171	24.5548	25.9007	20.491	16.5312	9.29986	11.0666
172	24.4358	25.0505	19.7261	15.8789	8.91169	10.6062
173	24.2693	24.2091	18.9815	15.2486	8.54036	10.165
174	24.0564	23.379	18.2579	14.6402	8.18523	9.74227
175	23.7986	22.5622	17.5556	14.0535	7.84569	9.33747
176	23.4978	21.7605	16.8749	13.4881	7.52112	8.94993
177	23.1559	20.9755	16.2159	12.9437	7.21093	8.57904
178	22.7757	20.2082	15.5786	12.4198	6.91456	8.2242
179	22.3602	19.4598	14.963	11.9161	6.63146	7.88478
180	21.9127	18.731	14.3687	11.432	6.36112	7.56021

## Sheet: Fig 2C
Group	Stu_BC	Stu_1wk2x	Stu_2wk	Stu_1wk1.5x	Stu_2wk2x	Stu_3wk	Stu_3wk1.5x
GenPop	3514.52	3514.52	3514.52	3514.52	3514.52	3514.52	3514.52
IncrGenPop	6384.19	7111.71	7484.02	8175.11	8947.5	8520.65	10583.3
University	7550.53	8497.4	9029.23	10017.9	11168.7	10571.1	13721.3

## Sheet: Fig 3A
Group	Sympt	Once	d28	d14	d7	d5	d3
GenPop	3514.52	3514.52	3514.52	3514.52	3514.52	3514.52	3514.52
IncrGenPop	6384.19	6305.87	6063.89	5783.44	5442.98	5237.91	4931.49
University	7550.53	7448.77	7069.46	6662.79	6158.84	5865.81	5436.34

## Sheet: Fig 3B
Group	Sympt	Once	d28	d14	d7	d5	d3
GenPop	3514.52	3514.52	3514.52	3514.52	3514.52	3514.52	3514.52
IncrGenPop	8947.5	8755.17	8436.62	7923.07	7329.87	7091.95	6598.35
University	11168.7	10878.3	10374.8	9618.37	8700.41	8295.54	7541.38

## Sheet: Fig 3C
Group	Sympt	Once	d28	d14	d7	d5	d3
GenPop	648.877	648.877	648.877	648.877	648.877	648.877	648.877
IncrGenPop	5612.17	5388.11	5028.54	4499.59	3464.73	2889.94	2152.54
University	8017.94	7675.32	7029.15	6157.48	4588.82	3751.49	2699.81

## Sheet: Appx Fig 5A
Day	Inf40	Inf25	Inf50	Inf75
0	3.70079	2.22049	4.65004	7.04192
1	3.77446	2.26099	4.73997	7.17293
2	3.84998	2.30364	4.83289	7.30971
3	3.92748	2.34825	4.92879	7.45197
4	4.00703	2.39467	5.02766	7.59945
5	4.0887	2.44278	5.12948	7.75196
6	4.17252	2.49246	5.23422	7.90929
7	4.25855	2.54365	5.34188	8.07131
8	4.34685	2.59631	5.45247	8.23793
9	4.43744	2.65041	5.566	8.4091
10	4.5304	2.70596	5.68252	8.58481
11	4.62575	2.76296	5.80205	8.7651
12	4.72355	2.82142	5.92466	8.95
13	4.82385	2.88138	6.05039	9.1396
14	4.92669	2.94285	6.17929	9.33396
15	5.03213	3.00588	6.31144	9.53318
16	5.1402	3.07049	6.44689	9.73736
17	5.25098	3.13672	6.58572	9.9466
18	5.36451	3.20459	6.72799	10.161
19	5.48085	3.27416	6.87378	10.3807
20	5.60007	3.34545	7.02316	10.6058
21	5.72222	3.4185	7.17621	10.8363
22	5.84737	3.49335	7.33301	11.0725
23	5.97558	3.57004	7.49365	11.3145
24	6.10693	3.64862	7.6582	11.5623
25	6.24149	3.72912	7.82677	11.8161
26	6.37932	3.81158	7.99942	12.0761
27	6.5205	3.89607	8.17628	12.3423
28	6.66511	3.98261	8.35741	12.615
29	6.81323	4.07126	8.54293	12.8942
30	6.96494	4.16206	8.73294	13.1801
31	7.12033	4.25508	8.92754	13.4729
32	7.27947	4.35035	9.12683	13.7728
33	7.44246	4.44794	9.33094	14.0798
34	7.60939	4.54789	9.53996	14.3941
35	7.78035	4.65027	9.75402	14.716
36	7.95544	4.75514	9.97323	15.0456
37	8.13476	4.86254	10.1977	15.3831
38	8.3184	4.97255	10.4276	15.7286
39	8.50647	5.08522	10.663	16.0824
40	8.69907	5.20062	10.9041	16.4446
41	8.89632	5.31882	11.151	16.8155
42	9.09833	5.43988	11.4038	17.1952
43	9.3052	5.56388	11.6627	17.584
44	9.51707	5.69088	11.9278	17.982
45	9.73403	5.82096	12.1993	18.3896
46	9.95623	5.95419	12.4773	18.8068
47	10.1838	6.09065	12.7619	19.234
48	10.4168	6.23041	13.0534	19.6713
49	10.6555	6.37357	13.352	20.1191
50	10.8999	6.52019	13.6577	20.5775
51	11.1502	6.67037	13.9707	21.0468
52	11.4065	6.8242	14.2912	21.5272
53	11.6691	6.98175	14.6195	22.0191
54	11.9379	7.14313	14.9556	22.5227
55	12.2132	7.30842	15.2998	23.0382
56	12.4952	7.47773	15.6522	23.566
57	12.7839	7.65114	16.0132	24.1063
58	13.0797	7.82876	16.3827	24.6594
59	13.3825	8.0107	16.7612	25.2257
60	13.6927	8.19706	17.1487	25.8054
61	14.0103	8.38794	17.5455	26.3988
62	14.3356	8.58346	17.9519	27.0063
63	14.6687	8.78373	18.368	27.6281
64	15.0099	8.98886	18.794	28.2647
65	15.3592	9.19898	19.2303	28.9163
66	15.717	9.41421	19.677	29.5833
67	16.0835	9.63467	20.1345	30.2661
68	16.4587	9.86048	20.6029	30.965
69	16.843	10.0918	21.0825	31.6804
70	17.2365	10.3287	21.5736	32.4127
71	17.6395	10.5714	22.0764	33.1622
72	18.0522	10.82	22.5913	33.9293
73	18.4749	11.0746	23.1185	34.7146
74	18.9077	11.3354	23.6583	35.5182
75	19.3509	11.6026	24.211	36.3408
76	19.8048	11.8763	24.7769	37.1826
77	20.2696	12.1566	25.3563	38.0442
78	20.7456	12.4437	25.9495	38.9259
79	21.233	12.7378	26.5569	39.8283
80	21.7321	13.0391	27.1787	40.7517
81	22.2432	13.3476	27.8154	41.6968
82	22.7666	13.6637	28.4672	42.6638
83	23.3025	13.9875	29.1345	43.6534
84	23.8512	14.3191	29.8177	44.666
85	24.4131	14.6588	30.5171	45.7021
86	24.9885	15.0067	31.2331	46.7623
87	25.5776	15.3631	31.9661	47.8471
88	26.1809	15.7281	32.7165	48.9569
89	26.7985	16.102	33.4846	50.0924
90	27.431	16.4849	34.2709	51.2541
91	28.0785	16.8772	35.0758	52.4425
92	28.7414	17.2789	35.8998	53.6583
93	29.4202	17.6904	36.7431	54.902
94	30.1152	18.1119	37.6063	56.1742
95	30.8267	18.5436	38.4899	57.4755
96	31.5551	18.9857	39.3942	58.8065
97	32.3008	19.4386	40.3198	60.1678
98	33.0643	19.9024	41.2671	61.5601
99	33.8459	20.3774	42.2366	62.9841
100	34.646	20.8639	43.2288	64.4402
101	35.465	21.3622	44.2442	65.9293
102	36.3034	21.8725	45.2833	67.452
103	37.1617	22.3951	46.3466	69.0092
104	38.0402	22.9303	47.4347	70.6016
105	38.9394	23.4785	48.548	72.2296
106	39.8598	24.0398	49.6872	73.894
107	40.8018	24.6147	50.8528	75.5956
108	41.766	25.2034	52.0454	77.335
109	42.7528	25.8063	53.2655	79.1131
110	43.7627	26.4237	54.5137	80.9305
111	44.7963	27.0559	55.7906	82.788
112	45.854	27.7032	57.0969	84.6864
113	46.9364	28.3661	58.4331	86.6265
114	48.044	29.0449	59.7999	88.609
115	49.1774	29.74	61.1979	89.7714
116	50.3371	30.4517	62.6277	90.9252
117	51.5237	31.1804	64.09	92.0476
118	52.7378	31.9265	65.5856	93.1209
119	53.9799	32.6904	67.1153	94.1311
120	55.2507	33.4725	68.6796	95.067
121	56.5507	34.2733	70.2792	94.0616
122	57.8806	35.0931	71.9147	92.9096
123	59.2409	35.9323	73.5869	91.5722
124	60.6324	36.7915	75.2966	90.027
125	62.0557	37.6711	77.0444	88.2636
126	63.5114	38.5715	78.8311	86.2814
127	65.0003	39.4932	80.6575	84.0877
128	66.5232	40.4366	82.5242	81.6961
129	68.0806	41.4023	84.4322	79.1251
130	69.6731	42.3908	86.3822	76.3971
131	71.3016	43.4025	88.3749	73.5367
132	72.9666	44.438	90.4111	70.5705
133	74.669	45.4977	91.6119	67.5258
134	76.4095	46.5823	92.8038	64.4301
135	78.1888	47.6923	93.9638	61.3108
136	80.0077	48.8281	95.0737	58.1947
137	81.8669	49.9904	94.2699	55.1078
138	83.7672	51.1798	93.3253	52.0749
139	85.7094	52.3967	92.1956	49.0197
140	87.6942	53.6419	90.8538	46.0383
141	89.7225	54.9159	89.2859	43.146
142	90.9224	56.2193	87.4883	40.3562
143	92.1136	57.5527	85.466	37.68
144	93.2732	58.9167	83.2309	35.1263
145	94.3832	60.3121	80.8	33.1278
146	93.5945	61.7394	78.1946	31.4951
147	92.6659	63.1993	75.4386	29.914
148	91.5532	64.6927	72.5581	28.3936
149	90.2298	66.2202	69.58	26.9397
150	88.6816	67.7824	66.5321	25.556
151	86.9051	69.3799	63.4418	24.2442
152	84.9052	71.0135	60.3364	23.0044
153	82.6937	72.684	57.2425	21.9488
154	80.2875	74.3919	54.1857	20.9449
155	77.7075	76.1382	51.1582	19.9935
156	74.9777	77.9235	48.1346	19.094
157	72.1238	79.7485	45.1892	18.2451
158	69.1726	81.6141	42.3365	17.4452
159	66.1516	83.521	39.5893	16.692
160	63.0881	85.47	36.9579	15.9834
161	60.0093	87.4619	34.4505	15.3168
162	56.9416	89.4974	32.7	14.6899
163	53.9103	91.5775	31.0896	14.1001
164	50.9072	92.813	29.5334	13.5452
165	47.906	94.0396	28.0393	13.023
166	44.982	93.4155	26.6125	12.5312
167	42.1497	92.6697	25.2559	12.0679
168	39.4216	91.7504	23.971	11.6313
169	36.8082	90.6243	22.7573	11.2195
170	34.3176	89.2721	21.7249	10.831
171	32.579	87.6858	20.7434	10.4642
172	30.9803	85.8669	19.8134	10.1177
173	29.4352	83.8244	18.9341	9.79012
174	27.9514	81.573	18.1043	9.4803
175	26.5344	79.1323	17.3223	9.18707
176	25.1869	76.5248	16.5859	8.90935
177	23.9104	73.7754	15.8928	8.64614
178	22.7047	70.9105	15.2407	8.39651
179	21.6789	67.9573	14.6272	8.19621
180	20.7037	64.9431	14.0498	8.00788

## Sheet: Appx Fig 5B
Day	SD40	SD50	SD45	SD35	SD30
0	3.70079	3.27557	3.48875	3.91142	4.12048
1	3.77446	3.31004	3.54173	4.00776	4.24132
2	3.84998	3.33724	3.59167	4.11152	4.37578
3	3.92748	3.35876	3.63939	4.22219	4.52287
4	4.00703	3.37572	3.68548	4.33944	4.68193
5	4.0887	3.38906	3.73041	4.46296	4.85239
6	4.17252	3.39961	3.7746	4.59249	5.03376
7	4.25855	3.40813	3.81844	4.7278	5.22559
8	4.34685	3.41522	3.86225	4.8687	5.42758
9	4.43744	3.4214	3.9063	5.01511	5.63955
10	4.5304	3.42704	3.95077	5.16697	5.86149
11	4.62575	3.43239	3.99582	5.32431	6.09351
12	4.72355	3.43765	4.04152	5.48721	6.33583
13	4.82385	3.44292	4.08795	5.65578	6.58875
14	4.92669	3.44827	4.13513	5.83015	6.85264
15	5.03213	3.45374	4.18311	6.0105	7.12791
16	5.1402	3.45936	4.23188	6.19698	7.41501
17	5.25098	3.46513	4.28147	6.3898	7.71441
18	5.36451	3.47106	4.33188	6.58914	8.02661
19	5.48085	3.47717	4.38312	6.7952	8.35214
20	5.60007	3.48345	4.43522	7.00819	8.69152
21	5.72222	3.48992	4.48818	7.22833	9.04531
22	5.84737	3.49659	4.54202	7.45584	9.4141
23	5.97558	3.50347	4.59675	7.69094	9.7985
24	6.10693	3.51057	4.65239	7.93388	10.1991
25	6.24149	3.51789	4.70896	8.18489	10.6167
26	6.37932	3.52545	4.76647	8.44424	11.0518
27	6.5205	3.53326	4.82495	8.71218	11.5052
28	6.66511	3.54132	4.8844	8.98898	11.9776
29	6.81323	3.54965	4.94485	9.27494	12.4699
30	6.96494	3.55825	5.00632	9.57033	12.9827
31	7.12033	3.56713	5.06882	9.87547	13.5135
32	7.27947	3.5763	5.13237	10.1907	14.0665
33	7.44246	3.58577	5.197	10.5162	14.6425
34	7.60939	3.59554	5.26272	10.8525	15.2425
35	7.78035	3.60562	5.32955	11.1998	15.8674
36	7.95544	3.61602	5.39752	11.5585	16.5182
37	8.13476	3.62675	5.46664	11.929	17.1958
38	8.3184	3.63781	5.53694	12.3117	17.9014
39	8.50647	3.64921	5.60843	12.7069	18.6361
40	8.69907	3.66095	5.68114	13.115	19.4011
41	8.89632	3.67305	5.75509	13.5365	20.1976
42	9.09833	3.68551	5.83031	13.9718	21.0268
43	9.3052	3.69834	5.90682	14.4214	21.8902
44	9.51707	3.71154	5.98464	14.8857	22.7891
45	9.73403	3.72513	6.06379	15.3651	23.725
46	9.95623	3.7391	6.14431	15.8602	24.6993
47	10.1838	3.75347	6.22621	16.3715	25.7137
48	10.4168	3.76824	6.30952	16.8995	26.7698
49	10.6555	3.78341	6.39427	17.4447	27.8693
50	10.8999	3.79901	6.48049	18.0077	29.0139
51	11.1502	3.81503	6.5682	18.5891	30.2054
52	11.4065	3.83147	6.65743	19.1894	31.4459
53	11.6691	3.84836	6.7482	19.8094	32.7371
54	11.9379	3.86569	6.84056	20.4495	34.0813
55	12.2132	3.88347	6.93452	21.1104	35.4805
56	12.4952	3.90172	7.03011	21.7929	36.9369
57	12.7839	3.92042	7.12737	22.4976	38.453
58	13.0797	3.93961	7.22633	23.2252	40.0309
59	13.3825	3.95928	7.32702	23.9764	41.6733
60	13.6927	3.97944	7.42946	24.7521	43.3827
61	14.0103	4.00009	7.5337	25.553	45.1619
62	14.3356	4.02125	7.63977	26.3799	47.0135
63	14.6687	4.04293	7.74769	27.2335	48.9404
64	15.0099	4.06513	7.85752	28.1149	50.9458
65	15.3592	4.08786	7.96927	29.0248	53.0326
66	15.717	4.11114	8.08298	29.9642	55.2042
67	16.0835	4.13496	8.1987	30.9341	57.4638
68	16.4587	4.15933	8.31646	31.9352	59.8149
69	16.843	4.18428	8.4363	32.9688	62.2612
70	17.2365	4.20979	8.55824	34.0357	64.8064
71	17.6395	4.23589	8.68235	35.137	67.4543
72	18.0522	4.26259	8.80865	36.2739	70.209
73	18.4749	4.28989	8.93718	37.4474	73.0746
74	18.9077	4.31779	9.06798	38.6587	76.0554
75	19.3509	4.34632	9.20111	39.9089	79.1559
76	19.8048	4.37549	9.33659	41.1993	82.3807
77	20.2696	4.40529	9.47448	42.5312	85.7345
78	20.7456	4.43575	9.61482	43.9058	89.2225
79	21.233	4.46686	9.75765	45.3244	92.8495
80	21.7321	4.49865	9.90302	46.7884	96.621
81	22.2432	4.53112	10.051	48.2993	100.543
82	22.7666	4.56429	10.2016	49.8584	104.621
83	23.3025	4.59816	10.3548	51.4672	108.861
84	23.8512	4.63274	10.5108	53.1273	113.268
85	24.4131	4.66806	10.6696	54.8402	117.85
86	24.9885	4.7041	10.8312	56.6076	122.611
87	25.5776	4.7409	10.9957	58.431	127.56
88	26.1809	4.77846	11.1631	60.3122	132.703
89	26.7985	4.8168	11.3335	62.2529	136.82
90	27.431	4.85592	11.507	64.255	141.03
91	28.0785	4.89583	11.6835	66.3202	145.297
92	28.7414	4.93656	11.8632	68.4504	149.593
93	29.4202	4.97811	12.0462	70.6476	153.891
94	30.1152	5.02049	12.2324	72.9137	158.172
95	30.8267	5.06372	12.4219	75.2508	162.416
96	31.5551	5.10782	12.6148	77.661	166.607
97	32.3008	5.15278	12.8111	80.1465	170.733
98	33.0643	5.19864	13.011	82.7099	174.779
99	33.8459	5.2454	13.2145	85.353	178.734
100	34.646	5.29308	13.4215	88.0782	179.148
101	35.465	5.34168	13.6323	90.8877	179.265
102	36.3034	5.39124	13.8469	93.784	178.993
103	37.1617	5.44175	14.0653	96.7696	178.27
104	38.0402	5.49323	14.2876	99.8471	177.056
105	38.9394	5.54571	14.5139	103.019	175.329
106	39.8598	5.59919	14.7443	106.288	173.08
107	40.8018	5.65369	14.9787	109.656	170.316
108	41.766	5.70923	15.2174	112.072	167.053
109	42.7528	5.76581	15.4603	114.513	163.318
110	43.7627	5.82347	15.7076	116.948	159.143
111	44.7963	5.88221	15.9593	119.353	154.57
112	45.854	5.94205	16.2155	121.71	149.641
113	46.9364	6.00301	16.4762	124.001	144.405
114	48.044	6.06511	16.7417	126.213	138.913
115	49.1774	6.12836	17.0118	128.335	133.217
116	50.3371	6.19278	17.2868	130.357	127.319
117	51.5237	6.25838	17.5667	132.272	121.277
118	52.7378	6.32519	17.8516	131.495	115.163
119	53.9799	6.39323	18.1416	130.498	109.022
120	55.2507	6.46251	18.4367	129.223	102.901
121	56.5507	6.53305	18.7371	127.634	96.842
122	57.8806	6.60487	19.0429	125.713	90.8839
123	59.2409	6.67799	19.3541	123.454	85.0625
124	60.6324	6.75243	19.6708	120.86	79.4093
125	62.0557	6.82822	19.9931	117.946	73.952
126	63.5114	6.90536	20.3212	114.734	68.7134
127	65.0003	6.98388	20.6551	111.25	63.7124
128	66.5232	7.0638	20.9949	107.527	58.9632
129	68.0806	7.14514	21.3408	103.6	55.2987
130	69.6731	7.22793	21.6927	99.5049	52.1973
131	71.3016	7.31218	22.0509	95.2814	49.2088
132	72.9666	7.39791	22.4154	90.9681	46.3479
133	74.669	7.48516	22.7864	86.6042	43.6239
134	76.4095	7.57393	23.1639	82.2008	41.042
135	78.1888	7.66426	23.548	77.7514	38.8266
136	80.0077	7.75616	23.9389	73.3357	36.7186
137	81.8669	7.84966	24.3367	68.9831	34.7214
138	83.7672	7.94479	24.7415	64.7202	32.8355
139	85.7094	8.04156	25.1534	60.5709	31.0593
140	87.6942	8.14	25.5725	56.5562	29.3898
141	89.7225	8.24013	25.9989	52.6937	27.8228
142	90.9224	8.34199	26.4328	48.9981	26.3536
143	92.1136	8.44558	26.8742	45.4809	24.977
144	93.2732	8.55095	27.3234	42.741	23.6876
145	94.3832	8.65811	27.7803	40.4627	22.4802
146	93.5945	8.76709	28.2452	38.2625	21.3495
147	92.6659	8.87791	28.7182	36.152	20.2906
148	91.5532	8.99061	29.1994	34.1389	19.2988
149	90.2298	9.1052	29.6889	32.2273	18.3695
150	88.6816	9.22173	30.1868	30.4192	17.4986
151	86.9051	9.3402	30.6934	28.8734	16.6822
152	84.9052	9.46065	31.2086	27.404	15.9167
153	82.6937	9.58312	31.7327	26.0124	15.1986
154	80.2875	9.70761	32.2658	24.6983	14.5248
155	77.7075	9.83418	32.808	23.4602	13.8923
156	74.9777	9.96283	33.3594	22.2956	13.2985
157	72.1238	10.0936	33.9203	21.2014	12.7406
158	69.1726	10.2265	34.4907	20.1743	12.2165
159	66.1516	10.3616	35.0707	19.2106	11.7237
160	63.0881	10.499	35.6606	18.3065	11.2603
161	60.0093	10.6385	36.2605	17.4586	10.8243
162	56.9416	10.7803	36.8705	16.6631	10.414
163	53.9103	10.9245	37.4907	15.9167	10.0275
164	50.9072	11.0709	38.1213	15.2162	9.66338
165	47.906	11.2198	38.7625	14.5586	9.32015
166	44.982	11.371	39.4143	13.9409	8.99643
167	42.1497	11.5246	40.0771	13.3606	8.69094
168	39.4216	11.6807	40.7508	12.8152	8.40249
169	36.8082	11.8393	41.4356	12.3023	8.12998
170	34.3176	12.0004	42.1318	11.8198	7.87235
171	32.579	12.1641	42.8394	11.3656	7.62865
172	30.9803	12.3303	43.5586	10.938	7.39797
173	29.4352	12.4992	44.2896	10.5352	7.17947
174	27.9514	12.6707	45.0324	10.1555	6.97236
175	26.5344	12.8449	45.7874	9.79739	6.80605
176	25.1869	13.0219	46.5545	9.45954	6.64976
177	23.9104	13.2016	47.3341	9.14058	6.50324
178	22.7047	13.3841	48.1261	8.83929	6.36621
179	21.6789	13.5694	48.9309	8.55451	6.23837
180	20.7037	13.7575	49.7485	8.28519	6.11937

## Sheet: Appx Fig 6A
Day	Inf40	Inf25	Inf50	Inf75
0	0.813224	0.56098	0.994924	1.48597
1	0.821224	0.561521	1.00737	1.50729
2	0.829811	0.562521	1.02031	1.52904
3	0.838955	0.563969	1.03374	1.55121
4	0.848625	0.565855	1.04762	1.57377
5	0.858792	0.568172	1.06193	1.59673
6	0.869431	0.570916	1.07665	1.62008
7	0.880525	0.574089	1.09179	1.64385
8	0.892065	0.577696	1.10734	1.66809
9	0.904049	0.581742	1.12334	1.69286
10	0.91648	0.586235	1.13979	1.71821
11	0.929367	0.59118	1.15674	1.74421
12	0.942721	0.59658	1.17419	1.77092
13	0.956555	0.602438	1.19218	1.7984
14	0.970882	0.608754	1.21074	1.82669
15	0.985716	0.615528	1.22988	1.85584
16	1.00107	0.622759	1.24964	1.88588
17	1.01696	0.630446	1.27002	1.91684
18	1.03339	0.638588	1.29105	1.94877
19	1.05038	0.647181	1.31274	1.98168
20	1.06794	0.656226	1.33512	2.01561
21	1.08607	0.66572	1.35819	2.05058
22	1.1048	0.675664	1.38198	2.08661
23	1.12412	0.686056	1.40649	2.12373
24	1.14406	0.696896	1.43175	2.16196
25	1.16461	0.708185	1.45777	2.20132
26	1.1858	0.719923	1.48455	2.24184
27	1.20762	0.732111	1.51213	2.28353
28	1.2301	0.744751	1.5405	2.32642
29	1.25324	0.757844	1.56968	2.37053
30	1.27705	0.771393	1.5997	2.41588
31	1.30154	0.7854	1.63055	2.46249
32	1.32673	0.79987	1.66227	2.5104
33	1.35262	0.814805	1.69486	2.55961
34	1.37923	0.83021	1.72834	2.61016
35	1.40657	0.846089	1.76273	2.66206
36	1.43466	0.862447	1.79804	2.71535
37	1.4635	0.879291	1.83428	2.77005
38	1.49311	0.896625	1.87149	2.82618
39	1.52351	0.914457	1.90967	2.88377
40	1.55471	0.932792	1.94885	2.94286
41	1.58672	0.95164	1.98903	3.00347
42	1.61956	0.971006	2.03026	3.06562
43	1.65325	0.990901	2.07253	3.12935
44	1.6878	1.01133	2.11589	3.1947
45	1.72323	1.03231	2.16034	3.26169
46	1.75956	1.05384	2.20591	3.33036
47	1.79681	1.07593	2.25262	3.40074
48	1.835	1.0986	2.3005	3.47286
49	1.87414	1.12186	2.34957	3.54678
50	1.91425	1.14572	2.39986	3.62251
51	1.95537	1.17018	2.4514	3.70011
52	1.9975	1.19527	2.5042	3.77961
53	2.04067	1.22099	2.55831	3.86105
54	2.08491	1.24736	2.61374	3.94447
55	2.13023	1.27439	2.67053	4.02993
56	2.17667	1.30209	2.7287	4.11746
57	2.22424	1.33049	2.7883	4.2071
58	2.27298	1.35959	2.84934	4.29892
59	2.3229	1.38941	2.91187	4.39295
60	2.37404	1.41997	2.97591	4.48925
61	2.42643	1.45128	3.04151	4.58786
62	2.48008	1.48337	3.10869	4.68884
63	2.53504	1.51624	3.1775	4.79224
64	2.59133	1.54991	3.24797	4.89812
65	2.64899	1.58441	3.32014	5.00654
66	2.70804	1.61976	3.39405	5.11755
67	2.76851	1.65597	3.46974	5.23121
68	2.83045	1.69306	3.54725	5.34759
69	2.89389	1.73105	3.62663	5.46674
70	2.95885	1.76997	3.70792	5.58873
71	3.02538	1.80984	3.79115	5.71363
72	3.09352	1.85068	3.87639	5.8415
73	3.1633	1.89251	3.96368	5.97241
74	3.23476	1.93535	4.05306	6.10644
75	3.30794	1.97924	4.14458	6.24364
76	3.38289	2.0242	4.2383	6.38411
77	3.45964	2.07024	4.33427	6.52791
78	3.53823	2.1174	4.43253	6.67512
79	3.61872	2.16571	4.53315	6.82582
80	3.70114	2.21518	4.63618	6.98009
81	3.78555	2.26586	4.74168	7.13801
82	3.87198	2.31777	4.8497	7.29967
83	3.9605	2.37093	4.96031	7.46516
84	4.05114	2.42539	5.07357	7.63456
85	4.14396	2.48116	5.18953	7.80796
86	4.23902	2.53828	5.30827	7.98546
87	4.33635	2.5968	5.42985	8.16714
88	4.43603	2.65672	5.55433	8.35312
89	4.5381	2.71811	5.68179	8.54347
90	4.64262	2.78098	5.81229	8.73832
91	4.74966	2.84537	5.94591	8.93775
92	4.85926	2.91132	6.08272	9.14187
93	4.9715	2.97888	6.2228	9.35079
94	5.08643	3.04807	6.36621	9.56463
95	5.20411	3.11893	6.51305	9.78348
96	5.32462	3.19152	6.66339	10.0075
97	5.44803	3.26586	6.81732	10.2367
98	5.57439	3.34201	6.97491	10.4713
99	5.70378	3.42	7.13625	10.7114
100	5.83628	3.49989	7.30144	10.9572
101	5.97194	3.58171	7.47055	11.2086
102	6.11086	3.66551	7.64369	11.466
103	6.25311	3.75134	7.82095	11.7293
104	6.39876	3.83925	8.00241	11.9988
105	6.5479	3.92929	8.18819	12.2745
106	6.7006	4.02152	8.37837	12.5567
107	6.85696	4.11598	8.57306	12.8454
108	7.01706	4.21272	8.77237	13.1408
109	7.18097	4.31181	8.9764	13.4431
110	7.34881	4.4133	9.18526	13.7523
111	7.52065	4.51725	9.39906	14.0687
112	7.69659	4.62371	9.61792	14.3924
113	7.87672	4.73275	9.84194	14.7236
114	8.06115	4.84442	10.0712	15.0624
115	8.24997	4.9588	10.306	15.409
116	8.44328	5.07595	10.5462	15.7635
117	8.64119	5.19593	10.7921	16.1262
118	8.84381	5.3188	11.0438	16.4971
119	9.05124	5.44465	11.3014	16.8766
120	9.26359	5.57354	11.565	17.2647
121	9.48098	5.70554	11.8348	17.6615
122	9.70351	5.84073	12.111	18.067
123	9.93132	5.97918	12.3936	18.4809
124	10.1645	6.12096	12.6828	18.9023
125	10.4032	6.26617	12.9787	19.3305
126	10.6476	6.41488	13.2816	19.7643
127	10.8977	6.56717	13.5915	20.2022
128	11.1537	6.72313	13.9085	20.6421
129	11.4157	6.88284	14.233	21.0815
130	11.6839	7.04639	14.565	21.517
131	11.9584	7.21387	14.9046	21.9448
132	12.2393	7.38538	15.2521	22.3607
133	12.5268	7.56101	15.6077	22.7604
134	12.821	7.74085	15.9714	23.1394
135	13.1221	7.925	16.3435	23.4932
136	13.4303	8.11357	16.7241	23.8178
137	13.7456	8.30665	17.1134	24.1092
138	14.0683	8.50435	17.5117	24.3638
139	14.3984	8.70678	17.919	24.5785
140	14.7362	8.91405	18.3351	24.7507
141	15.0819	9.12626	18.7599	24.878
142	15.4356	9.34353	19.1925	24.9588
143	15.7974	9.56599	19.6319	24.9918
144	16.1675	9.79373	20.0763	24.9762
145	16.5462	10.0269	20.5233	24.9118
146	16.9336	10.2656	20.9695	24.7988
147	17.3299	10.51	21.4114	24.6378
148	17.7352	10.7601	21.8445	24.4298
149	18.1493	11.0162	22.2644	24.1761
150	18.572	11.2784	22.6666	23.8786
151	19.0026	11.5467	23.0464	23.5391
152	19.4399	11.8214	23.3995	23.1604
153	19.8823	12.1025	23.7218	22.7452
154	20.3273	12.3903	24.0094	22.2969
155	20.7717	12.6849	24.2591	21.8191
156	21.2117	12.9863	24.4677	21.3156
157	21.6431	13.2948	24.6328	20.7904
158	22.0615	13.6106	24.7523	20.2473
159	22.4623	13.9337	24.8247	19.6901
160	22.841	14.2643	24.8489	19.1224
161	23.1933	14.6027	24.8243	18.5476
162	23.515	14.9489	24.7508	17.9688
163	23.8025	15.3032	24.6287	17.389
164	24.0522	15.6657	24.4588	16.8109
165	24.2613	16.0366	24.2423	16.2368
166	24.4272	16.4161	23.9805	15.6687
167	24.5479	16.8043	23.6753	15.1085
168	24.6218	17.2015	23.329	14.5578
169	24.6479	17.6078	22.9441	14.018
170	24.6256	18.0233	22.5236	13.49
171	24.5548	18.4479	22.0709	12.9748
172	24.4358	18.8812	21.5899	12.4733
173	24.2693	19.3217	21.0842	11.9858
174	24.0564	19.7676	20.5579	11.5129
175	23.7986	20.2158	20.0147	11.0549
176	23.4978	20.6628	19.4585	10.6119
177	23.1559	21.1045	18.8926	10.1841
178	22.7757	21.5364	18.3205	9.77132
179	22.3602	21.9539	17.7452	9.37363
180	21.9127	22.3524	17.1696	8.99084

## Sheet: Appx Fig 6B
Day	SD40	SD50	SD45	SD35	SD30
0	0.813224	0.813224	0.813224	0.813224	0.813224
1	0.821224	0.821224	0.821224	0.821224	0.821224
2	0.829811	0.829811	0.829811	0.829811	0.829811
3	0.838955	0.838955	0.838955	0.838955	0.838955
4	0.848625	0.848625	0.848625	0.848625	0.848625
5	0.858792	0.858792	0.858792	0.858792	0.858792
6	0.869431	0.869387	0.869409	0.869452	0.869474
7	0.880525	0.880296	0.880411	0.880639	0.880752
8	0.892065	0.891369	0.891717	0.892412	0.892758
9	0.904049	0.902451	0.903249	0.904848	0.905647
10	0.91648	0.913397	0.914935	0.918029	0.91958
11	0.929367	0.924088	0.926717	0.932031	0.934707
12	0.942721	0.934435	0.938554	0.946925	0.951161
13	0.956555	0.944377	0.950419	0.962769	0.969052
14	0.970882	0.953877	0.962297	0.979612	0.988473
15	0.985716	0.962918	0.974181	0.997497	1.0095
16	1.00107	0.971499	0.986073	1.01646	1.03221
17	1.01696	0.979627	0.997977	1.03653	1.05666
18	1.03339	0.987316	1.0099	1.05773	1.08289
19	1.05038	0.994583	1.02186	1.0801	1.11098
20	1.06794	1.00145	1.03385	1.10365	1.14097
21	1.08607	1.00793	1.0459	1.12842	1.17292
22	1.1048	1.01406	1.058	1.15442	1.20687
23	1.12412	1.01984	1.07018	1.18169	1.24291
24	1.14406	1.0253	1.08243	1.21025	1.28107
25	1.16461	1.03046	1.09477	1.24012	1.32143
26	1.1858	1.03534	1.10721	1.27134	1.36405
27	1.20762	1.03996	1.11975	1.30393	1.409
28	1.2301	1.04433	1.1324	1.33792	1.45636
29	1.25324	1.04847	1.14517	1.37334	1.5062
30	1.27705	1.0524	1.15808	1.41023	1.55859
31	1.30154	1.05613	1.17111	1.44862	1.61364
32	1.32673	1.05968	1.1843	1.48854	1.67141
33	1.35262	1.06307	1.19763	1.53004	1.732
34	1.37923	1.0663	1.21112	1.57314	1.79552
35	1.40657	1.0694	1.22478	1.61789	1.86205
36	1.43466	1.07238	1.2386	1.66434	1.93172
37	1.4635	1.07524	1.25261	1.71251	2.00462
38	1.49311	1.078	1.2668	1.76246	2.08087
39	1.52351	1.08067	1.28118	1.81424	2.1606
40	1.55471	1.08327	1.29575	1.8679	2.24393
41	1.58672	1.08579	1.31053	1.92348	2.33099
42	1.61956	1.08826	1.32552	1.98104	2.42191
43	1.65325	1.09068	1.34073	2.04063	2.51684
44	1.6878	1.09306	1.35615	2.10232	2.61592
45	1.72323	1.09541	1.37181	2.16616	2.71931
46	1.75956	1.09773	1.3877	2.23221	2.82716
47	1.79681	1.10004	1.40382	2.30055	2.93966
48	1.835	1.10234	1.42019	2.37123	3.05696
49	1.87414	1.10463	1.43681	2.44432	3.17927
50	1.91425	1.10693	1.45369	2.51991	3.30677
51	1.95537	1.10924	1.47083	2.59806	3.43967
52	1.9975	1.11157	1.48824	2.67885	3.57817
53	2.04067	1.11391	1.50593	2.76237	3.7225
54	2.08491	1.11629	1.52389	2.84869	3.87289
55	2.13023	1.11869	1.54214	2.9379	4.02958
56	2.17667	1.12113	1.56068	3.0301	4.19282
57	2.22424	1.12362	1.57952	3.12537	4.36288
58	2.27298	1.12615	1.59866	3.22381	4.54001
59	2.3229	1.12873	1.61812	3.32552	4.72452
60	2.37404	1.13136	1.63789	3.4306	4.91669
61	2.42643	1.13405	1.65798	3.53917	5.11683
62	2.48008	1.13681	1.67841	3.65132	5.32527
63	2.53504	1.13963	1.69917	3.76718	5.54234
64	2.59133	1.14252	1.72027	3.88685	5.76839
65	2.64899	1.14548	1.74172	4.01047	6.00378
66	2.70804	1.14851	1.76353	4.13815	6.24888
67	2.76851	1.15163	1.7857	4.27003	6.5041
68	2.83045	1.15483	1.80824	4.40624	6.76984
69	2.89389	1.15812	1.83116	4.54692	7.04653
70	2.95885	1.16149	1.85446	4.69221	7.3346
71	3.02538	1.16495	1.87815	4.84225	7.63452
72	3.09352	1.16851	1.90224	4.99721	7.94677
73	3.1633	1.17217	1.92674	5.15723	8.27184
74	3.23476	1.17593	1.95166	5.32248	8.61025
75	3.30794	1.17978	1.97699	5.49313	8.96254
76	3.38289	1.18375	2.00275	5.66934	9.32927
77	3.45964	1.18782	2.02896	5.8513	9.71102
78	3.53823	1.192	2.05561	6.03919	10.1084
79	3.61872	1.1963	2.08271	6.2332	10.522
80	3.70114	1.20071	2.11028	6.43353	10.9525
81	3.78555	1.20524	2.13831	6.64037	11.4006
82	3.87198	1.20989	2.16683	6.85394	11.867
83	3.9605	1.21466	2.19584	7.07444	12.3524
84	4.05114	1.21956	2.22535	7.3021	12.8576
85	4.14396	1.22459	2.25537	7.53716	13.3833
86	4.23902	1.22975	2.2859	7.77983	13.9304
87	4.33635	1.23505	2.31696	8.03036	14.4997
88	4.43603	1.24048	2.34856	8.28901	15.092
89	4.5381	1.24605	2.3807	8.55603	15.7085
90	4.64262	1.25176	2.4134	8.83169	16.3498
91	4.74966	1.25761	2.44667	9.11625	17.0171
92	4.85926	1.26361	2.48052	9.41001	17.7114
93	4.9715	1.26976	2.51495	9.71324	18.4336
94	5.08643	1.27606	2.54999	10.0262	19.185
95	5.20411	1.28252	2.58563	10.3493	19.9665
96	5.32462	1.28913	2.6219	10.6828	20.7789
97	5.44803	1.29591	2.6588	11.0271	21.6226
98	5.57439	1.30284	2.69635	11.3823	22.4976
99	5.70378	1.30994	2.73455	11.749	23.4036
100	5.83628	1.31721	2.77342	12.1275	24.3397
101	5.97194	1.32466	2.81298	12.518	25.3051
102	6.11086	1.33227	2.85323	12.9211	26.2984
103	6.25311	1.34006	2.89418	13.3371	27.3181
104	6.39876	1.34803	2.93585	13.7663	28.3628
105	6.5479	1.35619	2.97826	14.2093	29.4307
106	6.7006	1.36453	3.02142	14.6663	30.5198
107	6.85696	1.37305	3.06533	15.1379	31.627
108	7.01706	1.38177	3.11002	15.6245	32.7482
109	7.18097	1.39069	3.1555	16.1265	33.8781
110	7.34881	1.3998	3.20178	16.6445	35.0102
111	7.52065	1.40911	3.24887	17.1789	36.1372
112	7.69659	1.41863	3.2968	17.7301	37.2509
113	7.87672	1.42835	3.34558	18.2988	38.3429
114	8.06115	1.43829	3.39522	18.8853	39.4046
115	8.24997	1.44844	3.44574	19.4898	40.4272
116	8.44328	1.45881	3.49716	20.1122	41.4024
117	8.64119	1.4694	3.54948	20.752	42.322
118	8.84381	1.48021	3.60274	21.4083	43.1784
119	9.05124	1.49125	3.65693	22.0802	43.9644
120	9.26359	1.50252	3.71209	22.7661	44.6734
121	9.48098	1.51403	3.76823	23.4646	45.2998
122	9.70351	1.52578	3.82537	24.174	45.8382
123	9.93132	1.53777	3.88352	24.8926	46.2844
124	10.1645	1.55001	3.9427	25.6183	46.6349
125	10.4032	1.5625	4.00294	26.3484	46.8868
126	10.6476	1.57524	4.06424	27.0796	47.0382
127	10.8977	1.58824	4.12664	27.8074	47.0881
128	11.1537	1.6015	4.19015	28.5268	47.0361
129	11.4157	1.61503	4.25478	29.2321	46.883
130	11.6839	1.62884	4.32057	29.9174	46.63
131	11.9584	1.64291	4.38752	30.5764	46.2794
132	12.2393	1.65727	4.45567	31.2029	45.8342
133	12.5268	1.67191	4.52503	31.7909	45.2981
134	12.821	1.68683	4.59562	32.3347	44.6753
135	13.1221	1.70205	4.66747	32.829	43.9708
136	13.4303	1.71757	4.7406	33.2688	43.1905
137	13.7456	1.73339	4.81503	33.65	42.3408
138	14.0683	1.74951	4.89078	33.9688	41.4286
139	14.3984	1.76594	4.96788	34.222	40.4616
140	14.7362	1.78269	5.04636	34.4072	39.4475
141	15.0819	1.79977	5.12622	34.5226	38.3941
142	15.4356	1.81716	5.20751	34.567	37.3093
143	15.7974	1.83489	5.29024	34.5398	36.2006
144	16.1675	1.85295	5.37444	34.4411	35.0749
145	16.5462	1.87136	5.46014	34.2715	33.939
146	16.9336	1.89011	5.54736	34.0323	32.7991
147	17.3299	1.90921	5.63613	33.7252	31.6606
148	17.7352	1.92867	5.72647	33.3525	30.5285
149	18.1493	1.94849	5.81841	32.9171	29.4072
150	18.572	1.96867	5.91199	32.4222	28.3005
151	19.0026	1.98923	6.00722	31.8717	27.2118
152	19.4399	2.01017	6.10414	31.2701	26.1438
153	19.8823	2.0315	6.20277	30.6223	25.0989
154	20.3273	2.05321	6.30315	29.9336	24.0791
155	20.7717	2.07532	6.4053	29.2096	23.0858
156	21.2117	2.09783	6.50926	28.4559	22.1203
157	21.6431	2.12075	6.61505	27.6781	21.1837
158	22.0615	2.14409	6.72271	26.8816	20.2765
159	22.4623	2.16785	6.83226	26.0714	19.3992
160	22.841	2.19203	6.94375	25.2526	18.552
161	23.1933	2.21664	7.05719	24.4295	17.735
162	23.515	2.2417	7.17263	23.6063	16.9481
163	23.8025	2.2672	7.2901	22.7865	16.1911
164	24.0522	2.29316	7.40963	21.9736	15.4635
165	24.2613	2.31957	7.53125	21.1703	14.7651
166	24.4272	2.34645	7.65501	20.3791	14.0951
167	24.5479	2.3738	7.78092	19.6023	13.453
168	24.6218	2.40164	7.90904	18.8415	12.8382
169	24.6479	2.42996	8.0394	18.0982	12.25
170	24.6256	2.45877	8.17202	17.3738	11.6875
171	24.5548	2.48809	8.30696	16.6691	11.15
172	24.4358	2.51792	8.44424	15.9849	10.6368
173	24.2693	2.54826	8.5839	15.3217	10.147
174	24.0564	2.57912	8.72598	14.6799	9.67972
175	23.7986	2.61052	8.87053	14.0598	9.23427
176	23.4978	2.64246	9.01757	13.4613	8.80978
177	23.1559	2.67494	9.16715	12.8845	8.40544
178	22.7757	2.70798	9.3193	12.3292	8.02045
179	22.3602	2.74158	9.47408	11.7952	7.65403
180	21.9127	2.77575	9.63151	11.2822	7.30539

[truncated: 11 more sheets: Appx Fig 7A, Appx Fig 7B, Appx Fig 8A, Appx Fig 8B, Appx Fig 9A, Appx Fig 9B, Appx Fig 10A, Appx Fig 10B, Appx Fig 11A, Appx Fig 11B, GoogleReport]
